# Supplementary material for: Proteasome dysfunction underlies HERC2-linked neurodevelopmental disorder with Angelman-like clinical features
Source: Cell Death Discov. 2026 Apr 8;12:243. doi: 10.1038/s41420-026-03095-x (PMC13187139; doi:10.1038/s41420-026-03095-x)
Supplement: Supplementary file 5 — Supplementary Table 1 [file 41420_2026_3095_MOESM5_ESM.xlsx]

## Sheet: Protein Groups
UP-UBIQUITINATED
LFQ Intensity (Imputed, log2 scale)													Raw Intensity (natural scale)						LFQ Intensity (naturla scale, non-imputed)						Student's t-test (WT/C4762S)
HERC2 WT -1-	HERC2 WT -2-	HERC2 WT -3-	HERC2 C4762S -1-	HERC2 C4762S -2-	HERC2 C4762S -3-	Peptides	Razor + unique peptides	Unique peptides	Sequence coverage [%]	Mol. weight [kDa]	Intensity	MS/MS count	HERC2 WT -1-	HERC2 WT -2-	HERC2 WT -3-	HERC2 C4762S -1-	HERC2 C4762S -2-	HERC2 C4762S -3-	HERC2 WT -1-	HERC2 WT -2-	HERC2 WT -3-	HERC2 C4762S -1-	HERC2 C4762S -2-	HERC2 C4762S -3-	p-value (-log10 scale)	T-test Difference (WT/C4762S ratio)	T-test Test statistic	Protein IDs	Majority protein IDs	Protein names	Gene names	id
34.645	34.6846	34.8531	32.4119	32.2551	32.3709	88	88	87	54.9	170.59	73844000000	916	18569000000	23817000000	22563000000	2594000000	3494600000	2805900000	26865000000	27612000000	31033000000	5714000000	5125600000	5554000000	5.13749	2.38162	30.0685	P07814	P07814	Bifunctional glutamate/proline--tRNA ligase;Glutamate--tRNA ligase;Proline--tRNA ligase	EPRS	679
34.9367	35.2655	34.9829	31.9509	31.9764	31.4648	76	76	76	49.6	166.57	86401000000	946	22918000000	32782000000	25093000000	1890400000	2432200000	1285300000	32884000000	41301000000	33954000000	4151300000	4225400000	2963900000	4.12176	3.26426	16.6877	Q14152;Q14152-2	Q14152;Q14152-2	Eukaryotic translation initiation factor 3 subunit A	EIF3A	1874
33.043	32.5815	32.1986	31.1492	31.1128	30.9539	50	50	50	41.4	144.5	18250000000	468	5266900000	5730300000	4751200000	603300000	1140500000	758080000	8849900000	6427100000	4928700000	2381500000	2322200000	2079900000	2.43959	1.53572	6.10902	P41252	P41252	Isoleucine--tRNA ligase, cytoplasmic	IARS	1145
31.4025	31.4407	31.4192	29.9074	29.8087	29.9636	46	46	46	38.3	175.48	8163200000	243	2033600000	2705500000	2234700000	329560000	472510000	387410000	2838500000	2914700000	2871600000	1007000000	940390000	1047000000	5.28645	1.52756	32.7701	Q6PGP7	Q6PGP7	Tetratricopeptide repeat protein 37	TTC37	2320
31.0459	30.9992	30.92	29.8294	30.1872	29.8806	44	44	44	36.5	175.29	6543900000	197	1772000000	2041300000	1523900000	428790000	468800000	309130000	2216900000	2146300000	2031600000	953960000	1222500000	988460000	3.01632	1.02264	8.69517	Q5SW79;Q5SW79-3;Q5SW79-2;Q96L14	Q5SW79;Q5SW79-3;Q5SW79-2	Centrosomal protein of 170 kDa	CEP170	2180
32.6594	32.462	32.4295	30.9209	30.8672	30.7858	45	45	39	53.8	97.147	14833000000	412	3596200000	4804200000	4225000000	485010000	1032900000	689710000	6783600000	5916300000	5784400000	2032900000	1958700000	1851200000	4.45603	1.65901	20.2671	P06737;P06737-2	P06737;P06737-2	Glycogen phosphorylase, liver form	PYGL	656
31.7021	31.5844	31.4949	30.195	29.6709	29.8776	38	38	38	33.8	138.83	8693900000	280	2541600000	2564100000	2081200000	551310000	447270000	508470000	3493600000	3220000000	3026200000	1229100000	854740000	986410000	3.29231	1.67929	10.2531	O60841	O60841	Eukaryotic translation initiation factor 5B	EIF5B	366
32.3356	32.3536	32.476	30.7964	30.7416	30.6235	37	37	37	49.9	100.2	14127000000	321	3300000000	4549400000	4318900000	529010000	764420000	665780000	5419900000	5487800000	5973800000	1864800000	1795300000	1654200000	4.79974	1.66792	24.7339	Q13200;Q13200-3;Q13200-2	Q13200;Q13200-3;Q13200-2	26S proteasome non-ATPase regulatory subunit 2	PSMD2	1774
33.0852	33.0203	32.8065	31.6361	31.6308	31.6207	35	35	35	56.5	75.872	20723000000	392	4510400000	6617600000	5013300000	998690000	1875400000	1707600000	9112600000	8711400000	7511800000	3337400000	3325200000	3302000000	4.03999	1.34147	15.911	P08133;P08133-2	P08133;P08133-2	Annexin A6	ANXA6	688
31.8107	31.5873	31.2033	26.6644	27.2859	25.805	34	34	34	31.9	115.28	7018500000	156	2680700000	2271400000	1962800000	26148000	56422000	21073000	3766800000	3226500000	2472500000	106360000	163630000	58625000	3.35691	4.94869	10.6535	O14974;O14974-5;O14974-4;O14974-3;O14974-2;O60237-4;O60237	O14974;O14974-5;O14974-4;O14974-3;O14974-2	Protein phosphatase 1 regulatory subunit 12A	PPP1R12A	195
32.8957	32.7747	32.7399	31.4875	31.3545	31.4603	33	33	33	60.9	60.977	27512000000	469	6187500000	9070300000	7902100000	663150000	1927300000	1761500000	7990800000	7348000000	7172800000	3010800000	2745600000	2954500000	4.59729	1.36935	21.9974	O43242;O43242-2	O43242;O43242-2	26S proteasome non-ATPase regulatory subunit 3	PSMD3	259
32.2506	32.144	32.1339	30.3343	30.4324	30.5297	34	33	33	44.1	87.798	11422000000	304	2612400000	3726600000	3321200000	491510000	700020000	570520000	5109700000	4745700000	4712600000	1353700000	1449000000	1550100000	4.87114	1.74402	25.7773	P47897;P47897-2	P47897;P47897-2	Glutamine--tRNA ligase	QARS	1206
33.1516	33.3158	33.2875	31.3149	31.3951	31.3402	32	32	32	38.2	101.11	24936000000	429	5861800000	8786300000	7148500000	745230000	1287900000	1106600000	9541400000	10692000000	10484000000	2671400000	2824000000	2718600000	5.34983	1.90153	33.9915	P56192;P56192-2	P56192;P56192-2	Methionine--tRNA ligase, cytoplasmic	MARS	1400
31.1853	31.3017	31.3495	30.1771	30.0541	30.1347	31	31	31	33.6	116.19	7163800000	250	1873200000	2110900000	1902100000	353030000	484900000	439620000	2441800000	2646900000	2736200000	1214000000	1114800000	1178800000	4.3515	1.15685	19.0736	O00203-3;O00203;Q13367;Q13367-4;Q13367-3	O00203-3;O00203	AP-3 complex subunit beta-1	AP3B1	113
32.4368	32.5703	32.4986	30.4937	30.6512	30.6222	31	31	31	61.7	47.366	21550000000	282	4559300000	7700300000	5896800000	762940000	1419100000	1211900000	5813500000	6377400000	6067900000	1511900000	1686300000	1652700000	5.18495	1.91284	30.9044	P43686;P43686-2	P43686;P43686-2	26S protease regulatory subunit 6B	PSMC4	1175
32.4085	32.3643	32.3637	31.4189	31.4169	31.2679	30	30	30	33.4	114.33	15839000000	426	3387000000	4671300000	3911400000	1107200000	1554400000	1207700000	5700900000	5528800000	5526400000	2870900000	2867100000	2585600000	4.3786	1.01097	19.3762	Q9BPX3	Q9BPX3	Condensin complex subunit 3	NCAPG	3149
32.8429	32.8036	32.5772	31.4906	31.7147	31.5796	30	30	29	69.5	45.626	29309000000	377	7223600000	8258100000	7503400000	1561100000	2710000000	2053300000	7703500000	7496800000	6407800000	3017300000	3524400000	3209300000	3.39233	1.14624	10.8793	P62195;P62195-2	P62195;P62195-2	26S protease regulatory subunit 8	PSMC5	1481
32.1011	32.3755	32.452	31.0609	31.0256	31.0836	29	29	29	40.6	102.26	14040000000	308	3034000000	4253800000	4031800000	619730000	1166900000	933590000	4606700000	5571700000	5875100000	2240100000	2186000000	2275600000	3.50322	1.25279	11.6159	Q99460-2;Q99460	Q99460-2;Q99460	26S proteasome non-ATPase regulatory subunit 1	PSMD1	3098
30.9043	30.8028	30.8246	29.186	29.2854	29.3212	28	28	28	45.6	73.197	4532500000	143	973420000	1355200000	1437400000	154910000	353510000	258000000	2009600000	1873100000	1901700000	610760000	654330000	670770000	5.19356	1.57966	31.0584	Q567U6	Q567U6	Coiled-coil domain-containing protein 93	CCDC93	2140
30.9468	30.6299	30.1705	29.4394	29.5966	29.461	27	27	27	30	136.65	4725200000	209	1223500000	1330800000	1065600000	286880000	485610000	332900000	2069800000	1661600000	1208400000	728000000	811830000	739020000	2.02996	1.08341	4.69639	O14617-5;O14617;O14617-4;O14617-2;O14617-3	O14617-5;O14617;O14617-4;O14617-2;O14617-3	AP-3 complex subunit delta-1	AP3D1	159
36.703	36.6919	36.6842	34.7029	34.7189	34.8729	42	42	27	51.8	84.659	264330000000	1676	59447000000	81362000000	74880000000	11258000000	18962000000	18424000000	111870000000	111010000000	110420000000	27965000000	28276000000	31463000000	5.41949	1.92815	35.3862	P07900;P07900-2;Q14568;Q58FG0;Q58FG1	P07900;P07900-2	Heat shock protein HSP 90-alpha	HSP90AA1	680
29.237	29.0991	29.0169	27.8617	27.7543	28.2101	27	27	27	26.8	137.75	1737100000	100	485330000	479900000	479420000	92598000	114550000	85243000	632730000	575060000	543180000	243890000	226400000	310510000	2.82447	1.17566	7.74381	Q15477	Q15477	Helicase SKI2W	SKIV2L	2027
29.8829	29.972	29.9881	27.5911	26.7645	27.0407	27	27	27	36.8	98.583	2436000000	113	710480000	926870000	695310000	39357000	35832000	28127000	990040000	1053100000	1064900000	202190000	114000000	138060000	3.48389	2.81555	11.4842	Q9NXC5;Q9NXC5-2	Q9NXC5;Q9NXC5-2	WD repeat-containing protein mio	MIOS	3614
32.0433	32.103	31.9839	31.0386	31.0182	30.977	26	26	26	64	44.614	23137000000	237	4455900000	6453500000	5289000000	1558600000	2736200000	2644100000	4425700000	4612700000	4247200000	2205700000	2174800000	2113500000	4.92265	1.03209	26.5569	P00558;P00558-2;P07205	P00558;P00558-2	Phosphoglycerate kinase 1	PGK1	586
38.8641	38.661	38.5839	37.4197	37.4065	37.4309	54	54	26	73.2	70.051	1161300000000	2507	255210000000	321830000000	287870000000	71009000000	116190000000	109160000000	500350000000	434640000000	412010000000	183850000000	182170000000	185280000000	3.97367	1.28397	15.307	P0DMV9;P0DMV8;P0DMV8-2	P0DMV9;P0DMV8;P0DMV8-2	Heat shock 70 kDa protein 1B;Heat shock 70 kDa protein 1A	HSPA1B;HSPA1A	733
32.9383	33.0723	32.7817	31.0332	31.4747	31.3303	26	26	26	48.2	57.936	33525000000	353	7099400000	11598000000	8342300000	1032700000	2947600000	2504300000	8230400000	9031400000	7383900000	2197500000	2984300000	2700000000	3.35986	1.65136	10.6722	P14618;P14618-3;P14618-2;P30613-2;P30613	P14618;P14618-3;P14618-2	Pyruvate kinase PKM	PKM	808
31.4619	31.4372	31.24	29.8958	29.9995	29.9578	26	26	26	43.5	70.729	6752200000	179	1459800000	2277100000	1630600000	318400000	489210000	577070000	2957800000	2907600000	2536100000	998930000	1073400000	1042800000	4.31713	1.42862	18.6966	Q9UHB9;Q9UHB9-4;Q9UHB9-2;Q9UHB9-3	Q9UHB9;Q9UHB9-4;Q9UHB9-2	Signal recognition particle subunit SRP68	SRP68	3763
32.4471	32.4355	32.4252	31.0433	31.126	31.1598	25	25	25	58.2	48.633	24424000000	459	5172600000	7124800000	6264500000	1391800000	2267100000	2203700000	5855200000	5808500000	5767100000	2212900000	2343500000	2399000000	5.52932	1.32623	37.7016	P35998;P35998-2	P35998;P35998-2	26S protease regulatory subunit 7	PSMC2	1085
29.6068	30.2015	30.2464	26.9896	27.1431	27.0492	25	25	25	39.4	87.81	2408400000	110	655210000	891180000	722340000	33836000	70045000	35765000	817570000	1234700000	1273700000	133250000	148210000	138870000	3.82373	2.95762	14.0225	Q96CN9	Q96CN9	GRIP and coiled-coil domain-containing protein 1	GCC1	2925
35.1434	35.1313	35.1325	31.9591	32.1666	31.7584	24	24	24	82.7	28.804	152910000000	223	41207000000	53377000000	43951000000	3478700000	6581600000	4310500000	37951000000	37633000000	37665000000	4175000000	4820700000	3632700000	4.94631	3.17436	26.9228	P18669;Q8N0Y7;P15259	P18669	Phosphoglycerate mutase 1	PGAM1	863
29.6138	29.5473	29.5259	26.3897	25.6718	26.1564	24	23	23	38.9	97.903	1574700000	58	453500000	551090000	502640000	18409000	19789000	29256000	821540000	784580000	772990000	87922000	53453000	74791000	4.08947	3.48971	16.3766	Q8NB90;Q8NB90-2;Q8NB90-3	Q8NB90;Q8NB90-2;Q8NB90-3	Spermatogenesis-associated protein 5	SPATA5	2651
30.1352	30.0046	29.5181	28.2237	28.068	28.1455	26	26	22	23.4	138.67	2717200000	109	809630000	864270000	703380000	103670000	106140000	130070000	1179200000	1077200000	768810000	313450000	281400000	296910000	3.07626	1.74023	9.01359	Q66K14-2;Q66K14	Q66K14-2;Q66K14	TBC1 domain family member 9B	TBC1D9B	2246
30.0359	30.2976	30.3726	27.9525	28.4586	28.609	22	22	22	20.5	166.72	3408300000	95	802140000	1058500000	1169400000	91693000	160180000	126360000	1100800000	1319700000	1390200000	259750000	368890000	409410000	2.97659	1.89533	8.48987	Q96JN8-2;Q96JN8	Q96JN8-2;Q96JN8	Neuralized-like protein 4	NEURL4	3010
30.2301	30.1846	30.1528	29.166	29.1045	29.1365	23	22	22	38.3	94.2	3102600000	115	704580000	882130000	723380000	196740000	306010000	289810000	1259400000	1220300000	1193700000	602330000	577220000	590160000	5.48919	1.05347	36.8386	Q9Y2D4;Q9Y2D4-2	Q9Y2D4;Q9Y2D4-2	Exocyst complex component 6B	EXOC6B	3937
31.2308	31.2277	31.281	30.2058	30.2618	30.1649	28	28	21	41.7	103.96	6611500000	243	1307300000	1811300000	2012400000	325980000	630670000	523920000	2520000000	2514700000	2609200000	1238400000	1287400000	1203800000	5.21394	1.03563	31.4262	O94973;O94973-2;O94973-3	O94973;O94973-2;O94973-3	AP-2 complex subunit alpha-2	AP2A2	497
29.5334	29.4492	28.803	27.5948	27.5905	27.9675	24	21	21	51.8	70.253	1648900000	54	375860000	698940000	259280000	100020000	112070000	102740000	777010000	732960000	468350000	202700000	202100000	262450000	2.38038	1.54427	5.88595	Q14651	Q14651	Plastin-1	PLS1	1914
30.534	30.4709	30.3758	28.746	28.8589	28.6589	21	21	21	33.9	79.274	3503800000	106	779040000	1321000000	1058100000	71156000	175040000	99429000	1554700000	1488200000	1393200000	450210000	486850000	423830000	4.67936	1.70561	23.0686	Q9Y223;Q9Y223-2;Q9Y223-3;Q9Y223-4;Q9Y223-5	Q9Y223;Q9Y223-2;Q9Y223-3;Q9Y223-4;Q9Y223-5	Bifunctional UDP-N-acetylglucosamine 2-epimerase/N-acetylmannosamine kinase;UDP-N-acetylglucosamine 2-epimerase (hydrolyzing);N-acetylmannosamine kinase	GNE	3917
30.7077	30.7374	30.6436	29.5249	29.6953	29.7519	20	20	20	44.9	67.454	4523800000	73	894630000	1318300000	1190500000	223860000	467990000	428490000	1753600000	1790100000	1677400000	772480000	869340000	904080000	3.83462	1.03883	14.1121	O94826	O94826	Mitochondrial import receptor subunit TOM70	TOMM70A	475
29.6595	29.7312	29.4478	28.8186	28.6087	28.3535	20	20	20	40.6	75.472	2158800000	101	486400000	611390000	510330000	158780000	209530000	182380000	848010000	891240000	732290000	473440000	409340000	342960000	2.51542	1.01926	6.40506	Q9Y450;Q9Y450-4;Q9Y450-2	Q9Y450;Q9Y450-4	HBS1-like protein	HBS1L	3993
31.4014	31.5099	31.5926	30.4306	30.3679	30.3354	19	19	19	46.6	51.872	16131000000	157	2922900000	4470400000	4078500000	1014100000	1940600000	1704700000	2836400000	3057900000	3238400000	1447200000	1385600000	1354800000	4.26265	1.12334	18.1137	P52209-2;P52209	P52209-2;P52209	6-phosphogluconate dehydrogenase, decarboxylating	PGD	1322
33.328	33.212	33.3209	31.9131	31.7834	31.4032	27	27	19	33	101.31	26368000000	373	6305900000	7429900000	7965000000	1455600000	1919000000	1292100000	10783000000	9949600000	10730000000	4043800000	3696100000	2839900000	3.26278	1.58712	10.0747	Q92973-2;Q92973;Q92973-3	Q92973-2;Q92973;Q92973-3	Transportin-1	TNPO1	2878
31.4991	31.5865	31.6299	30.4518	30.5427	30.5684	29	29	18	39.7	104.55	8367000000	237	1585800000	2487800000	2267100000	402030000	821490000	802780000	3035200000	3224600000	3323100000	1468600000	1564100000	1592200000	4.44328	1.05088	20.1177	P63010;P63010-2;P63010-3	P63010;P63010-2;P63010-3	AP-2 complex subunit beta	AP2B1	1524
29.6456	28.5002	28.3366	22.2026	24.049	23.6318	18	18	18	21.2	114.59	1194100000	49	357390000	465820000	323850000	3053600	23178000	20832000	839850000	379680000	338970000	4826700	17357000	12998000	2.87168	5.53298	7.96872	Q86V48-2;Q86V48-3;Q86V48	Q86V48-2;Q86V48-3;Q86V48	Leucine zipper protein 1	LUZP1	2479
28.1738	27.9134	27.5029	26.7244	26.8731	26.2093	18	18	18	16.1	149.78	793880000	33	114920000	131430000	189820000	100480000	199090000	58138000	302800000	252800000	190190000	110880000	122920000	77587000	1.96513	1.26107	4.49837	Q9NS87-2;Q9NS87;Q9NS87-4;Q9NS87-3	Q9NS87-2;Q9NS87;Q9NS87-4	Kinesin-like protein KIF15	KIF15	3542
31.5787	31.084	31.1487	30.1475	29.5761	29.4765	17	17	17	46.8	38.388	11453000000	139	3786000000	2021300000	3214500000	1078100000	747000000	606460000	3207200000	2276300000	2380700000	1189300000	800380000	746990000	2.38517	1.53712	5.90372	P20042	P20042	Eukaryotic translation initiation factor 2 subunit 2	EIF2S2	879
28.9603	29.3138	29.1592	27.5815	27.9517	27.9434	17	17	17	40.8	53.165	2983200000	69	534160000	937450000	742490000	166680000	398760000	203690000	522290000	667310000	599490000	200850000	259590000	258100000	2.93561	1.31889	8.28274	P23381;P23381-2	P23381;P23381-2	Tryptophan--tRNA ligase, cytoplasmic;T1-TrpRS;T2-TrpRS	WARS	915
29.9244	29.6811	29.3894	27.8403	27.8455	27.8613	23	20	17	43.3	61.174	2325600000	74	726140000	757890000	458250000	104030000	209540000	69735000	1018900000	860780000	703200000	240300000	241180000	243830000	3.52008	1.8159	11.7319	Q9H223	Q9H223	EH domain-containing protein 4	EHD4	3358
30.6983	30.5046	30.2005	28.4042	28.4701	28.8445	27	27	16	53.6	60.626	4901400000	173	1255300000	2053400000	997310000	62605000	228980000	303780000	1742200000	1523300000	1233800000	355240000	371830000	482000000	3.16414	1.89484	9.49987	Q9H4M9	Q9H4M9	EH domain-containing protein 1	EHD1	3403
29.0331	28.9547	28.9462	27.4421	27.6724	27.5226	15	15	15	41.1	43.941	2557200000	66	685460000	670050000	778950000	109470000	193650000	119660000	549350000	520290000	517230000	182350000	213910000	192810000	4.4019	1.43232	19.6401	P21283;Q8NEY4-2;Q8NEY4	P21283	V-type proton ATPase subunit C 1	ATP6V1C1	891
28.7242	28.4163	28.4548	26.8192	27.0171	27.1449	21	15	15	24.5	101.46	935470000	39	222000000	335940000	259790000	16721000	45240000	55773000	443450000	358220000	367910000	118410000	135820000	148400000	3.46411	1.538	11.3509	Q6N069;Q6N069-3;Q6N069-2;Q6N069-4;Q6N069-5	Q6N069;Q6N069-3;Q6N069-2;Q6N069-4	N-alpha-acetyltransferase 16, NatA auxiliary subunit	NAA16	2281
29.0305	29.2425	29.1861	27.0427	27.6527	27.8794	15	15	15	26.3	79.745	1439600000	40	282700000	544610000	396400000	26492000	96689000	92665000	548350000	635130000	610790000	138250000	211010000	246900000	2.49311	1.6281	6.31673	Q8WYA0;Q8WYA0-3;Q8WYA0-4	Q8WYA0;Q8WYA0-3	Intraflagellar transport protein 81 homolog	IFT81	2816
29.094	29.1461	29.0573	28.0153	28.2266	27.9872	14	14	14	50.8	43.066	3100700000	43	590300000	918730000	699450000	184410000	397640000	310200000	573000000	594080000	558630000	271300000	314100000	266060000	3.66947	1.02274	12.8099	P13861-2;P13861;P31323	P13861-2;P13861	cAMP-dependent protein kinase type II-alpha regulatory subunit	PRKAR2A	800
30.099	30.334	30.1066	28.6417	28.9844	29.0396	14	14	14	36.8	49.184	4605700000	89	993550000	1686000000	1256000000	123700000	304190000	242350000	1150000000	1353500000	1156100000	418790000	531080000	551830000	3.03985	1.29133	8.81892	P62191;P62191-2	P62191;P62191-2	26S protease regulatory subunit 4	PSMC1	1480
30.4133	30.0087	29.9863	29.0963	29.0554	29.2179	14	14	14	51.6	34.352	6300200000	77	1714500000	1806100000	1303500000	392160000	541060000	542850000	1429900000	1080200000	1063600000	573930000	557900000	624390000	2.63266	1.01287	6.88693	Q12904;Q12904-2	Q12904;Q12904-2	Aminoacyl tRNA synthase complex-interacting multifunctional protein 1;Endothelial monocyte-activating polypeptide 2	AIMP1	1737
28.7995	28.5905	28.6255	27.129	27.2166	27.1482	14	14	14	25.7	77.667	1023500000	52	240710000	363390000	269260000	42231000	52394000	55523000	467220000	404200000	414120000	146770000	155960000	148740000	4.56299	1.50723	21.5642	Q8ND24;Q8ND24-2	Q8ND24;Q8ND24-2	RING finger protein 214	RNF214	2678
27.947	28.1782	28.0568	24.6657	23.6253	25.1033	14	14	14	11.9	147.81	661510000	38	155590000	261290000	200010000	12485000	12306000	19824000	258750000	303720000	279210000	26615000	12940000	36045000	2.90075	3.59585	8.11014	Q9HAU5;Q9HAU5-2	Q9HAU5;Q9HAU5-2	Regulator of nonsense transcripts 2	UPF2	3460
29.8812	29.7333	29.8866	27.3392	27.8233	27.7864	14	14	14	36.5	46.553	4321200000	67	1090900000	1343700000	1275700000	70162000	287120000	253670000	988850000	892540000	992600000	169790000	237490000	231490000	3.74106	2.1841	13.3595	Q9NVG8;Q9NVG8-2;Q9NVG8-3	Q9NVG8;Q9NVG8-2	TBC1 domain family member 13	TBC1D13	3577
29.4323	29.6355	29.8566	28.4352	28.0765	27.8799	14	14	14	44.6	37.489	4156500000	66	739790000	1453700000	1166700000	224960000	315000000	256330000	724450000	833990000	972120000	362950000	283050000	246990000	2.75486	1.51092	7.42254	Q9UHD1;Q9UHD1-2	Q9UHD1;Q9UHD1-2	Cysteine and histidine-rich domain-containing protein 1	CHORDC1	3765
29.5761	29.4524	29.3162	27.9746	28.4792	28.0967	13	13	13	39.7	34.333	3904300000	65	962530000	1109200000	1042400000	168750000	315120000	306380000	800360000	734610000	668450000	263750000	374190000	287050000	2.76343	1.26473	7.4614	O15144	O15144	Actin-related protein 2/3 complex subunit 2	ARPC2	217
30.4511	30.5652	30.4997	28.7946	29.2324	28.9959	13	13	13	32.7	46.637	7285000000	87	1410200000	2588000000	1889600000	289300000	622130000	485750000	1467900000	1588700000	1518200000	465630000	630690000	535350000	3.47956	1.49772	11.4548	P43034;P43034-2	P43034	Platelet-activating factor acetylhydrolase IB subunit alpha	PAFAH1B1	1167
30.2815	30.1968	30.2101	28.2897	28.0734	27.8567	13	13	13	47.8	28.723	5467900000	75	1392500000	1829300000	1573600000	173580000	273230000	225740000	1305100000	1230700000	1242100000	328130000	282450000	243060000	4.14169	2.15621	16.8825	Q06323;Q06323-3;Q06323-2	Q06323;Q06323-3;Q06323-2	Proteasome activator complex subunit 1	PSME1	1671
29.2089	28.958	28.836	27.0828	27.4395	27.5118	13	13	13	23.4	70.751	1255000000	45	380550000	313270000	340030000	33414000	99066000	88655000	620500000	521460000	479170000	142150000	182020000	191370000	3.18553	1.65622	9.62185	Q96RU3-5;Q96RU3-2;Q96RU3-3;Q96RU3;Q96RU3-4	Q96RU3-5;Q96RU3-2;Q96RU3-3;Q96RU3;Q96RU3-4	Formin-binding protein 1	FNBP1	3071
30.5431	30.3052	30.2079	29.3232	29.2479	29.0662	13	13	13	39.8	35.776	7147200000	134	1565900000	2224000000	1598400000	369740000	831150000	558050000	1564600000	1326700000	1240200000	671680000	637530000	562070000	3.08955	1.13966	9.08562	Q9NRN7;Q9NRN7-2	Q9NRN7	L-aminoadipate-semialdehyde dehydrogenase-phosphopantetheinyl transferase	AASDHPPT	3530
30.2793	30.1244	30.0209	28.1941	28.3948	28.2464	13	13	13	65.6	28.068	5508600000	95	1358200000	1779300000	1525500000	160760000	358870000	325980000	1303100000	1170400000	1089400000	307100000	352920000	318440000	4.37826	1.86307	19.3724	Q9Y224	Q9Y224	UPF0568 protein C14orf166	C14orf166	3918
27.4846	27.5298	26.6458	26.2206	26.1131	26.0164	13	13	12	12.7	133.4	485310000	59	150050000	184510000	73288000	20365000	38065000	19026000	187800000	193780000	105000000	78194000	72584000	67874000	1.70406	1.10341	3.76046	O95819-4;O95819-2;O95819;O95819-5;O95819-6;O95819-3;Q9UKE5-8;Q8N4C8-5;Q9UKE5-5;Q8N4C8-2;Q9UKE5-7;Q8N4C8-3;Q9UKE5-3;Q8N4C8-4;Q9UKE5-6;Q9UKE5-2;Q8N4C8;Q9UKE5-4;Q9UKE5	O95819-4;O95819-2;O95819;O95819-5;O95819-6;O95819-3	Mitogen-activated protein kinase kinase kinase kinase 4	MAP4K4	562
30.1643	29.7723	29.814	27.8184	28.3719	28.5565	12	12	12	36	51.844	4636000000	104	1313200000	1164300000	1134700000	145600000	504850000	373390000	1203300000	916950000	943880000	236690000	347360000	394790000	2.55414	1.66795	6.56091	Q5TFE4;Q5TFE4-2	Q5TFE4;Q5TFE4-2	5-nucleotidase domain-containing protein 1	NT5DC1	2204
29.6444	29.5222	29.2932	27.7348	27.668	28.3421	12	12	12	34.9	49.389	3224100000	48	768880000	1061100000	908340000	120450000	157550000	207810000	839160000	771040000	657870000	223360000	213260000	340270000	2.5656	1.57163	6.60766	Q96CW1-2;Q96CW1	Q96CW1-2;Q96CW1	AP-2 complex subunit mu	AP2M1	2929
29.4793	29.6468	29.37	27.8005	27.8535	27.9295	13	13	12	26	72.383	1838300000	70	467390000	708240000	438330000	55559000	85538000	83245000	748430000	840580000	693820000	233770000	242510000	255630000	4.29392	1.63754	18.446	Q96SB4-4;Q96SB4;Q96SB4-3	Q96SB4-4;Q96SB4;Q96SB4-3	SRSF protein kinase 1	SRPK1	3079
30.6903	30.7427	30.6642	27.4475	27.3597	26.0833	12	12	12	31.9	53.248	6832200000	103	1368300000	2822300000	2318200000	130740000	120520000	72256000	1732600000	1796700000	1701500000	183030000	172220000	71100000	2.97125	3.73554	8.46263	Q9ULV4;Q9ULV4-2;Q9ULV4-3;Q6QEF8-4;Q6QEF8-3;Q6QEF8-2;Q6QEF8-5;Q6QEF8	Q9ULV4;Q9ULV4-2;Q9ULV4-3	Coronin-1C	CORO1C	3860
29.3685	29.4446	29.4364	28.4107	28.4909	28.0686	19	11	11	28.4	100.41	1881300000	82	295020000	663030000	586150000	91721000	149710000	95688000	693110000	730630000	726500000	356840000	377240000	281500000	2.93872	1.0931	8.29827	O14787-2;O14787	O14787-2;O14787	Transportin-2	TNPO2	177
30.258	30.3961	30.2616	29.0447	28.9023	28.6625	14	14	11	51.3	35.719	6591300000	115	1320300000	2298000000	1554300000	413320000	548420000	456920000	1284000000	1413000000	1287200000	553760000	501720000	424900000	3.54719	1.43539	11.9209	Q96P16;Q96P16-3	Q96P16;Q96P16-3	Regulation of nuclear pre-mRNA domain-containing protein 1A	RPRD1A	3037
27.0995	27.2793	26.702	25.7929	26.2125	25.79	11	11	11	11.8	136.68	399440000	40	110370000	147700000	63901000	14694000	24625000	38149000	143800000	162890000	109170000	58134000	77761000	58020000	2.11246	1.09512	4.95773	Q9BZH6	Q9BZH6	WD repeat-containing protein 11	WDR11	3287
28.1312	28.3709	28.2771	27.089	27.0948	27.175	11	11	11	35.2	52.337	966640000	43	179860000	397200000	262430000	36322000	57157000	33667000	293990000	347120000	325270000	142760000	143330000	151530000	3.96062	1.1401	15.1908	Q9UJW0;Q9UJW0-3;Q9UJW0-2	Q9UJW0;Q9UJW0-3;Q9UJW0-2	Dynactin subunit 4	DCTN4	3806
30.0636	29.8551	29.83	28.7983	28.7518	28.6913	11	11	11	43.6	28.763	5188100000	48	1167600000	1375200000	1328800000	371290000	504170000	441080000	1122100000	971110000	954420000	466830000	452030000	433460000	3.88915	1.16906	14.5695	Q9Y3A5	Q9Y3A5	Ribosome maturation protein SBDS	SBDS	3971
29.4556	29.4478	29.4232	27.6749	27.4443	27.379	10	10	10	51.8	24.428	3593500000	38	947790000	1145500000	930170000	170750000	216900000	182410000	736230000	732270000	719900000	214280000	182630000	174540000	4.5593	1.94278	21.5181	O75832;O75832-2	O75832;O75832-2	26S proteasome non-ATPase regulatory subunit 10	PSMD10	449
30.5632	30.5463	30.6072	29.4514	29.479	29.366	10	10	10	35.6	36.426	8495000000	78	1618100000	2412600000	2334300000	590650000	775840000	763470000	1586500000	1568000000	1635600000	734100000	748300000	691910000	5.10844	1.14007	29.5679	P40925;P40925-3;P40925-2	P40925;P40925-3;P40925-2	Malate dehydrogenase, cytoplasmic	MDH1	1133
31.6898	30.686	31.4628	29.7182	29.6075	29.7247	10	10	10	45.5	23.239	12101000000	76	3944600000	2126300000	3560700000	717280000	984730000	767580000	3464100000	1727400000	2959600000	883230000	818010000	887220000	2.18917	1.59602	5.21062	P43487-2;P43487;Q9C010;Q9C010-2	P43487-2;P43487	Ran-specific GTPase-activating protein	RANBP1	1173
30.1509	29.9947	29.836	28.7297	28.7534	28.8038	10	10	9	16.6	60.13	5134500000	81	1202500000	1623100000	1043700000	254340000	524250000	486620000	1192100000	1069800000	958340000	445140000	452530000	468600000	3.71706	1.23154	13.1727	O75131;Q9HCH3-2;Q96FN4-2;Q96FN4;Q96A23;O95741;Q9UBL6-2;Q96A23-2;O95741-2;Q9UBL6	O75131	Copine-3	CPNE3	381
28.6011	28.2802	28.1177	26.2146	27.1077	26.9651	9	9	9	31.1	46.105	1563100000	57	369480000	492030000	393020000	49965000	158920000	99661000	407190000	325980000	291260000	77870000	144620000	131010000	2.13932	1.57057	5.04514	P32121;P32121-3;P32121-4;P32121-5;P32121-2	P32121;P32121-3;P32121-4;P32121-5;P32121-2	Beta-arrestin-2	ARRB2	1032
26.447	26.5766	26.7313	25.0935	25.7185	25.1605	9	9	9	6.7	172.33	300640000	22	65925000	94474000	97546000	7861300	25817000	9021900	91484000	100080000	111410000	35801000	55213000	37503000	2.37834	1.2608	5.87838	Q13017-2;Q13017	Q13017-2;Q13017	Rho GTPase-activating protein 5	ARHGAP5	1750
27.8748	28.1309	28.1502	26.0103	27.1634	26.9179	8	8	8	22.2	48.076	1381400000	30	304810000	349250000	309490000	38921000	228480000	150490000	246130000	293940000	297880000	67591000	150310000	126790000	1.6984	1.3548	3.74543	O95630;O95630-2	O95630;O95630-2	STAM-binding protein	STAMBP	547
29.4191	29.1936	29.2139	28.3062	28.2104	27.8416	8	8	8	30.1	32.212	3350200000	43	854050000	845890000	743600000	301740000	313910000	290980000	717860000	613960000	622660000	331900000	310580000	240520000	2.72225	1.15614	7.27611	Q6FI81-3;Q6FI81;Q6FI81-2	Q6FI81-3;Q6FI81	Anamorsin	CIAPIN1	2265
27.1819	27.7133	27.1668	25.1687	25.9969	25.8944	14	9	8	27.7	68.934	427420000	28	74986000	168660000	125980000	4433400	34868000	18491000	152250000	220050000	150670000	37717000	66967000	62371000	2.20564	1.6673	5.26622	Q9H0B6;Q9H0B6-2;Q9NSK0-4	Q9H0B6;Q9H0B6-2	Kinesin light chain 2	KLC2	3330
27.2848	27.8198	27.2126	26.7738	26.4904	25.9928	7	7	7	25.7	28.362	1017500000	25	167080000	345860000	250060000	68929000	128150000	57430000	163510000	236910000	155530000	114740000	94276000	66775000	1.57366	1.02007	3.42369	O60573;O60573-2	O60573;O60573-2	Eukaryotic translation initiation factor 4E type 2	EIF4E2	349
28.9777	29.1374	29.0445	27.7238	27.4434	27.5591	7	7	7	38.2	23.207	2725600000	17	602870000	791400000	655770000	178580000	261270000	235730000	528630000	590520000	553670000	221660000	182510000	197750000	4.02653	1.47776	15.7866	P52565;P52565-2	P52565;P52565-2	Rho GDP-dissociation inhibitor 1	ARHGDIA	1328
27.2999	27.9224	27.0389	24.2686	25.134	24.5816	7	7	7	35	35.206	781320000	24	191850000	275580000	219230000	19795000	50287000	24576000	165230000	254380000	137890000	20210000	36821000	25108000	2.78808	2.75901	7.57434	Q08257;Q08257-3;Q08257-2	Q08257;Q08257-3	Quinone oxidoreductase	CRYZ	1695
27.2735	26.3947	26.8212	25.5218	25.7998	25.986	7	7	7	22.3	47.67	639580000	28	190710000	159600000	129330000	29991000	53640000	76311000	162230000	88226000	118570000	48177000	58415000	66460000	1.67781	1.06056	3.6911	Q0VDG4-2;Q0VDG4	Q0VDG4-2;Q0VDG4	Secernin-3	SCRN3	1713
29.0352	27.8812	28.8767	27.4826	27.5617	27.6526	7	7	7	3	228.52	1065200000	23	210580000	306980000	298840000	80473000	141210000	27072000	550140000	247220000	492890000	187540000	198110000	210990000	1.32543	1.03206	2.8316	Q5TZA2;Q5TZA2-2	Q5TZA2;Q5TZA2-2	Rootletin	CROCC	2206
27.719	27.875	27.8294	26.0853	26.0487	26.1467	7	7	7	20.3	41.569	1196000000	20	128650000	491720000	397120000	44152000	21268000	113080000	220930000	246150000	238490000	71198000	69413000	74292000	5.2183	1.7142	31.5053	Q92747;Q92747-2	Q92747;Q92747-2	Actin-related protein 2/3 complex subunit 1A	ARPC1A	2852
27.7898	27.4171	27.4237	26.4208	26.556	26.4475	7	7	7	34.3	26.056	1043300000	27	239140000	337290000	215780000	53293000	103190000	94597000	232040000	179210000	180040000	89835000	98660000	91515000	2.92463	1.06879	8.22801	Q9BVG4	Q9BVG4	Protein PBDC1	PBDC1	3219
27.1647	27.1988	26.8459	25.971	26.3288	24.7277	8	8	7	6.8	190.49	447800000	14	68685000	151300000	133650000	33098000	56228000	4844100	150450000	154050000	120620000	65773000	84287000	27783000	1.31101	1.39398	2.79895	Q9NZM3-2;Q9NZM3;Q9NZM3-4;Q9NZM3-3	Q9NZM3-2;Q9NZM3;Q9NZM3-4;Q9NZM3-3	Intersectin-2	ITSN2	3659
27.4173	27.1914	27.5446	25.5904	26.3055	25.9824	6	6	6	15.1	40.949	915510000	14	137810000	357010000	280910000	24393000	82866000	32523000	179240000	153260000	195770000	50520000	82935000	66297000	2.45437	1.42501	6.1658	O15143	O15143	Actin-related protein 2/3 complex subunit 1B	ARPC1B	216
27.199	26.4042	27.0978	25.9019	25.7584	25.4466	6	6	6	9.4	86.256	306240000	7	61125000	54039000	100410000	11867000	14246000	64552000	154070000	88807000	143630000	62699000	56761000	45730000	1.87162	1.198	4.22353	Q86VP1-2;Q86VP1;Q86VP1-3;Q86VP1-4	Q86VP1-2;Q86VP1;Q86VP1-3;Q86VP1-4	Tax1-binding protein 1	TAX1BP1	2487
28.2322	27.9497	28.3818	27.0127	26.5341	26.8381	6	6	6	13.6	40.262	1490000000	21	359770000	369060000	462480000	137270000	110980000	50478000	315320000	259230000	349770000	135400000	97179000	119970000	2.74598	1.39295	7.38237	Q96BN8	Q96BN8	Ubiquitin thioesterase otulin	OTULIN	2920
27.7962	27.5206	27.2966	27.1051	26.3264	26.0793	6	6	6	16.3	36.486	1040200000	28	276150000	268150000	260140000	76510000	104140000	55110000	233070000	192540000	164850000	144360000	84145000	70902000	1.41186	1.03419	3.03111	Q9GZT9-3;Q9GZT9;Q9GZT9-2;Q9H6Z9	Q9GZT9-3;Q9GZT9;Q9GZT9-2	Egl nine homolog 1	EGLN1	3315
26.8928	26.797	26.6053	25.8194	25.5804	25.8729	6	6	6	6.3	109.86	337980000	28	81358000	102110000	80922000	16701000	33478000	23418000	124610000	116600000	102090000	59212000	50171000	61450000	2.91134	1.00749	8.16224	Q9UGR2-2;Q9UGR2	Q9UGR2-2;Q9UGR2	Zinc finger CCCH domain-containing protein 7B	ZC3H7B	3755
26.4658	26.6717	26.4288	25.7458	25.2456	25.222	6	6	6	6.9	113.93	268320000	17	94344000	63504000	84426000	13392000	7372800	5285400	92686000	106900000	90337000	56268000	39783000	39135000	2.40668	1.11764	5.98416	Q9UPR3	Q9UPR3	Protein SMG5	SMG5	3900
27.9275	27.8661	27.9452	26.5668	24.4249	25.4769	6	6	5	43	16.837	1123600000	14	316590000	375400000	326120000	56195000	14198000	35113000	255280000	244650000	258430000	99406000	22523000	46700000	1.76187	2.4234	3.91617	P0DP25;P0DP24;P0DP23	P0DP25;P0DP24;P0DP23	Calmodulin-1	CALM1	736
27.7344	27.5185	27.7118	26.6281	26.6854	26.384	6	5	5	16.8	49.814	1103100000	23	247780000	240900000	328230000	81678000	99768000	104690000	223300000	192260000	219830000	103720000	107920000	87576000	3.15841	1.08906	9.46741	Q92599-2;Q92599-4;Q92599;Q92599-3	Q92599-2;Q92599-4;Q92599;Q92599-3	Septin-8	SEPTIN8	2838
27.8579	27.9254	27.933	27.2728	26.7984	26.5735	5	5	5	26.5	24.859	1336700000	18	252650000	401190000	306910000	141690000	119630000	114650000	243260000	254910000	256260000	162160000	116710000	99868000	2.10524	1.02389	4.93443	Q9NTX5-3;Q9NTX5-6;Q9NTX5-2;Q9NTX5;Q9NTX5-4;Q9NTX5-5	Q9NTX5-3;Q9NTX5-6;Q9NTX5-2;Q9NTX5	Ethylmalonyl-CoA decarboxylase	ECHDC1	3554
27.7816	27.8306	27.1303	24.8775	25.9268	25.1654	4	4	4	8.4	56.902	714230000	35	212590000	258520000	173500000	9179000	47690000	12746000	230730000	238700000	146900000	30822000	63788000	37631000	2.37064	2.25762	5.8499	Q9BUK6-7;Q9BUK6-3;Q9BUK6-2;Q9BUK6;Q9BUK6-5;Q9BUK6-4	Q9BUK6-7;Q9BUK6-3;Q9BUK6-2;Q9BUK6;Q9BUK6-5	Protein misato homolog 1	MSTO1	3206
27.0849	26.9958	26.8017	25.7376	25.478	24.4204	4	4	4	29.6	19.805	613500000	9	163410000	213280000	169260000	27131000	35027000	5396900	142350000	133830000	116980000	55948000	46734000	22453000	1.88108	1.74881	4.25079	Q9Y3D8-2;Q9Y3D8	Q9Y3D8-2;Q9Y3D8	Adenylate kinase isoenzyme 6	AK6	3976
26.4597	26.7049	27.0148	25.7375	25.7659	25.5568	3	3	3	9.8	22.941	609960000	13	62563000	170180000	168750000	53359000	84823000	70283000	92292000	109390000	135600000	55945000	57058000	49359000	2.40949	1.03972	5.99476	O75822-2;O75822;O75822-3	O75822-2;O75822;O75822-3	Eukaryotic translation initiation factor 3 subunit J	EIF3J	448
33.1515	32.9057	32.5884	31.3318	31.3712	31.4131	10	10	3	31.8	42.761	29236000000	255	5961400000	9582800000	6296100000	1667500000	2919100000	2808900000	9540800000	8046200000	6457600000	2702800000	2777600000	2859500000	3.10469	1.50979	9.16833	P55209-2;P55209	P55209-2;P55209	Nucleosome assembly protein 1-like 1	NAP1L1	1386
29.0784	28.5906	28.6705	27.2041	27.1323	27.3561	7	3	3	11.5	58.264	1081500000	16	254880000	334430000	276980000	49422000	81568000	84193000	566860000	404240000	427250000	154610000	147110000	171790000	3.14608	1.54904	9.398	Q58FF6	Q58FF6	Putative heat shock protein HSP 90-beta 4	HSP90AB4P	2143
28.0947	28.2026	28.0382	24.6252	25.154	25.1412	3	3	3	9.4	35.02	1127000000	4	268430000	333870000	372370000	31804000	69230000	51254000	286640000	308900000	275630000	25878000	37335000	37004000	4.19016	3.13832	17.3657	Q9BX67;Q9BX67-2	Q9BX67;Q9BX67-2	Junctional adhesion molecule C	JAM3	3243
26.8584	26.7774	26.7679	25.5643	25.5238	25.7031	3	3	3	9.1	29.491	601240000	10	121250000	169750000	164430000	45541000	29381000	70894000	121670000	115030000	114270000	49615000	48244000	54627000	4.39903	1.20416	19.6075	Q9H0W9-3;Q9H0W9-2;Q9H0W9;Q9H0W9-4	Q9H0W9-3;Q9H0W9-2;Q9H0W9;Q9H0W9-4	Ester hydrolase C11orf54	C11orf54	3347
25.595	25.2651	25.085	24.3148	23.9482	24.1183	4	2	2	3	179.75	100840000	5	23189000	29172000	23478000	6787500	9132200	9081700	50684000	40322000	35591000	20868000	16186000	18211000	2.5363	1.18792	6.4887	O75037-3;O75037-4;O75037-2;O75037;Q86VH2-3;Q86VH2-2;Q86VH2	O75037-3;O75037-4;O75037-2;O75037	Kinesin-like protein KIF21B	KIF21B	373
28.4767	28.739	28.6463	23.5626	23.4527	21.1854	25	25	25	20	161.57	939800000	46	214950000	428880000	280150000	7968000	7858700	0	373550000	448020000	420150000	12389000	11481000	0	2.78535	5.88712	7.56176	Q8N3P4-3;Q8N3P4;Q8N3P4-2	Q8N3P4-3;Q8N3P4;Q8N3P4-2	Vacuolar protein sorting-associated protein 8 homolog	VPS8	2619
28.195	29.0866	29.0053	23.3401	22.5943	22.5152	14	14	14	14.5	123.82	1001400000	61	260980000	413850000	315400000	5858000	5344500	0	307290000	570070000	538840000	10619000	6332400	0	3.97837	5.94573	15.3491	Q93100-4;Q93100-3;Q93100-2;Q93100	Q93100-4;Q93100-3;Q93100-2;Q93100	Phosphorylase b kinase regulatory subunit beta	PHKB	2889
28.6404	28.674	27.2904	23.9506	23.7454	22.7312	10	10	10	20.5	67.568	650910000	21	146950000	318670000	171930000	6222000	7137700	0	418430000	428300000	164150000	16213000	14063000	0	2.87625	4.7259	7.99082	P61764;P61764-2	P61764;P61764-2	Syntaxin-binding protein 1	STXBP1	1468
27.9832	27.7436	27.3175	23.8016	22.5771	23.1522	11	10	10	19.3	77.526	424740000	24	118450000	170980000	126360000	5404300	3541700	0	265330000	224730000	167260000	14622000	6257200	0	3.43491	4.50447	11.1567	P78362;P78362-2;Q9UPE1-2;Q9UPE1-3;Q9UPE1-4;Q9UPE1	P78362;P78362-2	SRSF protein kinase 2;SRSF protein kinase 2 N-terminal;SRSF protein kinase 2 C-terminal	SRPK2	1568
26.1634	26.2087	25.9967	23.4541	24.8946	25.1212	7	7	7	41.4	24.783	350080000	12	58408000	137840000	103300000	0	18756000	31777000	75158000	77556000	66956000	0	31190000	36494000	1.44298	1.633	3.10461	P41227-2;P41227;Q9BSU3	P41227-2;P41227	N-alpha-acetyltransferase 10	NAA10	1141
28.7821	28.604	28.8042	23.8239	26.5402	26.3624	7	7	7	33.5	27.401	1859900000	39	490530000	648780000	505480000	0	128960000	86183000	461620000	407990000	468730000	0	97587000	86270000	1.63762	3.15462	3.58645	Q9UL46	Q9UL46	Proteasome activator complex subunit 2	PSME2	3842
25.7691	26.2824	26.2211	25.0945	24.3567	23.5799	5	5	5	5.4	133.63	198580000	11	39269000	81381000	61597000	10526000	5810500	0	57185000	81621000	78226000	35827000	21483000	0	1.69904	1.74718	3.74713	Q5T1M5;Q5T1M5-2;Q5T1M5-3	Q5T1M5;Q5T1M5-2	FK506-binding protein 15	FKBP15	2184
25.5369	25.4598	25.2742	23.6537	24.7085	24.7003	4	4	4	6.9	76.364	108920000	8	23055000	37142000	19142000	0	11815000	17762000	48683000	46150000	40578000	0	27416000	27261000	1.39018	1.06947	2.98044	Q13976;Q13976-2;Q13976-3;Q13237-2;Q13237	Q13976;Q13976-2;Q13976-3	cGMP-dependent protein kinase 1	PRKG1	1862
25.535	25.5148	24.9444	24.0393	24.0247	23.6065	4	4	4	4.9	109.79	115540000	9	25601000	54900000	29074000	0	3963700	2001800	48620000	47944000	32285000	0	17067000	12772000	2.41192	1.44125	6.00389	Q6PJI9;Q6PJI9-3;Q6PJI9-2;Q6PJI9-4	Q6PJI9;Q6PJI9-3;Q6PJI9-2	WD repeat-containing protein 59	WDR59	2329
24.976	25.0527	23.7186	23.3684	23.0245	23.2059	4	4	4	4.8	114.82	72627000	8	28238000	28938000	8441000	5041300	1968300	0	33000000	34804000	13804000	10829000	8532300	0	1.44787	1.38284	3.11624	Q9UPZ3-2;Q9UPZ3	Q9UPZ3-2;Q9UPZ3	Hermansky-Pudlak syndrome 5 protein	HPS5	3911
27.562	25.8818	25.4464	23.5944	22.1582	22.9796	7	7	7	6.9	129.44	228820000	21	94481000	67066000	66057000	0	0	1213800	198150000	61829000	45722000	0	0	8270900	1.93601	3.38598	4.41144	Q13615-3;Q13615-2;Q13615	Q13615-3;Q13615-2;Q13615	Myotubularin-related protein 3	MTMR3	1833
27.6769	27.6546	27.374	23.8581	24.4465	26.1452	5	5	5	13.9	62.027	413630000	13	96017000	168510000	134120000	0	0	14973000	214580000	211280000	173940000	0	0	74214000	1.78279	2.75192	3.97357	Q5F1R6;Q5F1R6-3;Q5F1R6-2	Q5F1R6;Q5F1R6-3;Q5F1R6-2	DnaJ homolog subfamily C member 21	DNAJC21	2152
25.5918	25.9686	25.0083	23.6854	22.6664	21.9799	5	5	5	16	38.012	211200000	11	35091000	139200000	28983000	7929300	0	0	50570000	65662000	33749000	13490000	0	0	2.07175	2.74567	4.82742	Q6NVY1-2;Q6NVY1	Q6NVY1-2;Q6NVY1	3-hydroxyisobutyryl-CoA hydrolase, mitochondrial	HIBCH	2287
27.5894	27.7566	27.5565	22.4108	25.386	23.8793	4	4	4	8.4	54.283	422430000	13	110620000	169380000	134240000	0	8178700	0	201940000	226760000	197400000	0	43848000	0	1.91369	3.74214	4.34567	Q9Y6W5;Q9Y6W5-2	Q9Y6W5;Q9Y6W5-2	Wiskott-Aldrich syndrome protein family member 2	WASF2	4083
24.8771	25.8114	25.6121	22.7894	24.7523	23.0842	3	3	3	11.3	30.344	202790000	6	26880000	86282000	56625000	0	33005000	0	30814000	58886000	51288000	0	28260000	0	1.3145	1.89156	2.80684	O94903	O94903	Proline synthase co-transcribed bacterial homolog protein	PROSC	485
25.0749	24.6428	24.9355	23.9732	22.359	23.1857	3	3	3	7.8	63.8	61794000	8	10390000	29227000	13600000	8577400	0	0	35343000	26195000	32088000	16468000	0	0	1.62084	1.71179	3.54331	Q9NQ89	Q9NQ89	Protein C12orf4	C12orf4	3505
24.8464	24.082	23.7038	22.9442	22.8809	22.4402	14	2	2	13.5	130.36	49701000	2	20580000	13611000	11798000	3710900	0	0	30166000	17759000	13663000	8070300	0	0	1.76235	1.45565	3.91749	O60333-3	O60333-3	Kinesin-like protein KIF1B	KIF1B	333
24.4827	24.0087	24.5529	23.276	22.562	23.3776	3	2	2	9.4	40.282	92950000	2	22479000	28525000	29206000	0	0	12740000	23444000	16879000	24612000	0	0	10898000	1.8422	1.27627	4.13959	Q12792;Q12792-4;Q12792-3	Q12792;Q12792-4;Q12792-3	Twinfilin-1	TWF1	1724
25.5913	25.5632	25.0118	22.7176	23.8387	23.4602	2	2	2	5.5	45.124	179590000	5	53931000	46293000	59212000	0	20157000	0	50554000	49579000	33829000	0	15003000	0	2.24508	2.04992	5.40125	Q5T2D3	Q5T2D3	OTU domain-containing protein 3	OTUD3	2185
23.6674	24.6287	23.8256	23.1728	23.235	22.7071	2	2	2	16.2	20.215	75370000	2	14633000	33651000	22553000	0	4533300	0	13323000	25940000	14867000	0	9872300	0	1.37235	1.00228	2.93909	Q9NVQ4;Q9NVQ4-3;Q9NVQ4-2	Q9NVQ4;Q9NVQ4-3;Q9NVQ4-2	Fas apoptotic inhibitory molecule 1	FAIM	3585
25.8232	26.4945	26.213	22.0866	23.2734	22.4755	3	2	2	4.7	61.378	161660000	7	32806000	44415000	81585000	0	2855100	0	59368000	94547000	77783000	0	10139000	0	3.05796	3.56504	8.91527	Q9UJY5-4;Q9UJY5-3;Q9UJY5;Q9UJY5-6;Q9UJY5-2	Q9UJY5-4;Q9UJY5-3;Q9UJY5;Q9UJY5-6;Q9UJY5-2	ADP-ribosylation factor-binding protein GGA1	GGA1	3813
25.7049	25.9843	25.7384	23.4006	22.3206	22.3503	9	8	8	3.7	305.48	134970000	11	39826000	73448000	21700000	0	0	0	54696000	66381000	55980000	0	0	0	2.98312	3.1187	8.52333	P78559;P78559-2	P78559;P78559-2	Microtubule-associated protein 1A;MAP1A heavy chain;MAP1 light chain LC2	MAP1A	1577
26.4924	26.7176	26.5338	23.6017	22.6761	22.5884	11	7	7	14.3	92.644	179660000	10	54863000	53635000	71164000	0	0	0	94409000	110360000	97158000	0	0	0	3.40164	3.6259	10.9394	A2RTX5;A2RTX5-2	A2RTX5;A2RTX5-2	Probable threonine--tRNA ligase 2, cytoplasmic	TARSL2	6
25.6724	26.4161	26.5951	23.1514	23.4961	23.2592	4	4	4	20.4	36.071	303900000	6	49555000	88157000	166190000	0	0	0	53475000	89545000	101370000	0	0	0	3.20646	2.92558	9.74266	O00151	O00151	PDZ and LIM domain protein 1	PDLIM1	105
25.5561	25.4308	25.7983	22.7872	21.9495	23.529	9	3	3	28.1	37.186	158780000	1	34061000	50674000	74040000	0	0	0	49334000	45231000	58354000	0	0	0	2.42606	2.83984	6.05741	P62140	P62140	Serine/threonine-protein phosphatase PP1-beta catalytic subunit	PPP1CB	1479
24.7169	23.9369	23.6137	22.5858	23.2994	22.7697	22	2	2	32	70.374	33183000	2	11896000	13451000	7835700	0	0	0	27576000	16059000	12836000	0	0	0	1.4321	1.20417	3.07881	P34931	P34931	Heat shock 70 kDa protein 1-like	HSPA1L	1051
24.5525	24.7525	24.5548	22.7267	21.1697	22.8902	2	2	2	3	100.77	47967000	3	11406000	21230000	15331000	0	0	0	24606000	28265000	24645000	0	0	0	1.88741	2.35775	4.2691	Q96JC1-2;Q96JC1	Q96JC1-2;Q96JC1	Vam6/Vps39-like protein	VPS39	3002
25.2249	24.8631	25.1623	23.4829	23.6216	23.5653	2	2	2	5.1	42.19	124560000	3	55785000	33618000	35160000	0	0	0	39216000	30517000	37551000	0	0	0	3.67674	1.52688	12.8647	Q9BRP4;Q9BRP4-3;Q9BRP4-2	Q9BRP4;Q9BRP4-3;Q9BRP4-2	Proteasomal ATPase-associated factor 1	PAAF1	3167
24.8275	24.6177	24.3332	21.6942	22.8133	22.543	2	2	2	14.3	22.704	93562000	6	32866000	43367000	17329000	0	0	0	29773000	25743000	21136000	0	0	0	2.44308	2.24261	6.12241	Q9BRP8-2;Q9BRP8	Q9BRP8-2;Q9BRP8	Partner of Y14 and mago	WIBG	3168
25.16	24.9231	25.1871	22.1528	22.4952	21.9558	2	2	2	12.3	31.579	135980000	3	22833000	55744000	57407000	0	0	0	37491000	31812000	38200000	0	0	0	4.06906	2.88879	16.183	Q9BYV8-5;Q9BYV8-2;Q9BYV8;Q9BYV8-3	Q9BYV8-5;Q9BYV8-2;Q9BYV8;Q9BYV8-3	Centrosomal protein of 41 kDa	CEP41	3280
24.5348	24.2037	24.307	22.9892	22.3809	22.6107	2	2	2	2.4	133.86	47798000	2	17448000	15582000	14768000	0	0	0	24306000	19322000	20756000	0	0	0	2.94618	1.68825	8.33572	Q9P2D0-2;Q9P2D0	Q9P2D0-2;Q9P2D0	Inhibitor of Bruton tyrosine kinase	IBTK	3684
23.338	22.2238	22.0098	20.0987	19.3144	20.0003	2	2	2	4.4	56.18	6025900	1	4183700	0	0	630300	368600	843300	10603000	0	0	1122800	651930	1048800	2.32008	2.71939	5.6657	Q8N3J3-3;Q8N3J3-4;Q8N3J3	Q8N3J3-3;Q8N3J3-4;Q8N3J3	Uncharacterized protein C17orf53	C17orf53	2617
24.6249	24.4659	23.7857	22.7632	22.5544	22.9695	3	3	3	10.6	35.467	46689000	2	11837000	16764000	12476000	0	0	5611400	25872000	23172000	0	0	0	0	2.24157	1.5298	5.38913	Q9NYL2-3;Q9NYL2-2;Q9NYL2	Q9NYL2-3;Q9NYL2-2;Q9NYL2	Mitogen-activated protein kinase kinase kinase MLT	ZAK	3637
25.3976	25.315	23.3635	22.8376	22.0288	22.5587	2	2	2	14.7	16.279	104980000	4	44201000	60777000	0	0	0	0	44201000	41741000	0	0	0	0	1.45842	2.21699	3.14142	Q96HR3-2;Q96HR3	Q96HR3-2;Q96HR3	Mediator of RNA polymerase II transcription subunit 30	MED30	2989
23.6833	23.2069	24.0656	20.748	22.8325	21.9347	1	1	1	6.5	16.266	1491700	1	0	0	0	1491700	0	0	0	0	0	1761000	0	0	1.30178	1.81354	2.77814	Q9BYP9;Q9BYQ3;Q9BYQ0;Q9BYP9-3;A8MTY7;Q9BYQ4;Q9BYP9-2	Q9BYP9;Q9BYQ3;Q9BYQ0;Q9BYP9-3;A8MTY7;Q9BYQ4;Q9BYP9-2	Keratin-associated protein 9-9;Keratin-associated protein 9-3;Keratin-associated protein 9-8;Keratin-associated protein 9-7;Keratin-associated protein 9-2	KRTAP9-9;KRTAP9-3;KRTAP9-8;KRTAP9-7;KRTAP9-2	23
25.5903	25.1872	25.796	24.475	24.4937	24.4629	3	1	1	10.5	42.857	258640000	4	50005000	59626000	71368000	19552000	29400000	28689000	50519000	38203000	58260000	23319000	23624000	23124000	2.37061	1.04729	5.84978	O75317	O75317	Ubiquitin carboxyl-terminal hydrolase 12	USP12	400
25.0661	25.274	25.0002	23.0534	21.9759	24.1893	4	1	1	8.8	48.057	159710000	7	35128000	59076000	41531000	0	0	23976000	35128000	40573000	33558000	0	0	19129000	1.46911	2.04056	3.16705	P05783	P05783	Keratin, type I cytoskeletal 18	KRT18	645
31.3001	31.2886	31.2286	29.5197	29.7737	29.6572	27	27	1	41	82.593	6332300000	146	1349200000	2098200000	1986300000	166040000	418230000	314240000	2644000000	2623100000	2516200000	769710000	917880000	846650000	4.53005	1.62221	21.1563	P46459	P46459	Vesicle-fusing ATPase	NSF	1187
26.5389	26.4356	26.2737	22.7863	22.2974	23.3471	1	1	1	14.4	12.895	330060000	2	97500000	132150000	100410000	0	0	0	97500000	90762000	81130000	0	0	0	3.48956	3.60582	11.5227	P58546	P58546	Myotrophin	MTPN	1416
25.5034	24.3092	24.9272	21.9567	22.295	23.3781	1	1	1	8.1	16.537	81950000	4	39615000	0	42335000	0	0	0	47564000	0	31904000	0	0	0	1.90074	2.37001	4.3078	P61626	P61626	Lysozyme C	LYZ	1466
30.6037	30.4897	30.2733	28.8346	28.7468	29.0304	24	24	1	43.2	71.005	3728500000	120	958750000	1373400000	831240000	90512000	212180000	262420000	1631700000	1507700000	1297700000	478710000	450450000	548300000	3.61013	1.58499	12.3708	Q07866-6	Q07866-6	Kinesin light chain 1	KLC1	1686
23.3467	22.8807	23.2572	22.0023	22.5545	21.367	1	1	1	1.2	107.7	20092000	4	8966400	4355700	5155600	1614400	0	0	10667000	7723000	10026000	4201100	0	0	1.4803	1.18692	3.19398	Q15032-2;Q15032-4;Q15032;Q15032-3	Q15032-2;Q15032-4;Q15032;Q15032-3	R3H domain-containing protein 1	R3HDM1	1968
29.6736	29.3392	29.7014	27.5143	27.4687	27.7848	1	1	1	2	56.5	1747600000	14	402750000	483960000	569900000	60167000	107860000	122980000	856360000	679190000	872990000	191700000	185740000	231230000	3.69377	1.98218	12.9939	Q8N8U2	Q8N8U2	Chromodomain Y-like protein 2	CDYL2	2646
24.4847	25.0263	24.914	22.6053	22.8828	24.2919	1	1	1	5.4	34.354	135310000	5	19045000	60046000	31741000	0	0	24478000	23476000	34171000	31613000	0	0	20540000	1.3236	1.54831	2.82745	Q8TF65	Q8TF65	PDZ domain-containing protein GIPC2	GIPC2	2767
25.6466	25.827	25.6585	22.5509	21.8387	21.9679	2	1	1	3.6	57.937	99808000	6	30529000	50329000	18950000	0	0	0	52529000	59527000	52962000	0	0	0	4.03288	3.59152	15.8452	Q9UEW8-2;Q9UEW8	Q9UEW8-2;Q9UEW8	STE20/SPS1-related proline-alanine-rich protein kinase	STK39	3744
DOWN-UBIQUITINATED
LFQ Intensity (Imputed, log2 scale)													Raw Intensity (natural scale)						LFQ Intensity (naturla scale, non-imputed)						Student's t-test (WT/C4762S)
HERC2 WT -1-	HERC2 WT -2-	HERC2 WT -3-	HERC2 C4762S -1-	HERC2 C4762S -2-	HERC2 C4762S -3-	Peptides	Razor + unique peptides	Unique peptides	Sequence coverage [%]	Mol. weight [kDa]	Intensity	MS/MS count	HERC2 WT -1-	HERC2 WT -2-	HERC2 WT -3-	HERC2 C4762S -1-	HERC2 C4762S -2-	HERC2 C4762S -3-	HERC2 WT -1-	HERC2 WT -2-	HERC2 WT -3-	HERC2 C4762S -1-	HERC2 C4762S -2-	HERC2 C4762S -3-	p-value (-log10 scale)	T-test Difference (WT/C4762S ratio)	T-test Test statistic	Protein IDs	Majority protein IDs	Protein names	Gene names	id
26.3618	27.1983	27.4882	28.2772	27.9778	28.3012	15	15	15	9.2	199.81	755290000	44	33184000	132280000	124360000	131580000	168940000	164940000	86237000	153990000	188270000	325290000	264330000	330750000	1.52755	-1.16926	-3.30911	Q96Q89-4;Q96Q89-3;Q96Q89;Q96Q89-2;Q96Q89-5	Q96Q89-4;Q96Q89-3;Q96Q89;Q96Q89-2	Kinesin-like protein KIF20B	KIF20B	3051
25.0971	25.7211	25.4333	26.6415	26.7519	26.9863	10	10	10	5.4	259.59	313350000	16	6288100	50761000	74465000	87661000	49084000	45093000	35891000	55313000	45308000	104690000	113010000	132950000	2.57544	-1.37608	-6.64801	P18583-7;P18583;P18583-5;P18583-9;P18583-6;P18583-2;P18583-10;P18583-3;P18583-4;P18583-8	P18583-7;P18583;P18583-5;P18583-9;P18583-6;P18583-2;P18583-10;P18583-3;P18583-4;P18583-8	Protein SON	SON	861
26.3157	25.7092	25.8506	26.7579	27.2645	26.9352	9	9	9	13.8	101.93	332440000	28	51810000	19990000	71335000	42969000	112110000	34221000	83525000	54857000	60507000	113480000	161230000	128320000	1.91751	-1.02737	-4.35688	O94901-9;O94901-8;O94901;O94901-5;O94901-6;O94901-3;O94901-2;O94901-7	O94901-9;O94901-8;O94901;O94901-5;O94901-6	SUN domain-containing protein 1	SUN1	484
26.7542	27.3926	28.2192	28.8542	28.6673	29.1857	20	9	9	7.3	291.02	1335300000	31	216310000	316300000	325650000	208550000	171740000	96700000	113190000	176200000	312480000	485280000	426300000	610640000	1.48827	-1.44709	-3.21324	Q14315;Q14315-2	Q14315;Q14315-2	Filamin-C	FLNC	1896
25.5497	24.8922	25.6274	26.9838	27.2752	26.8688	8	8	8	6.3	152.22	308790000	19	18925000	53705000	38480000	72636000	87814000	37231000	49116000	31138000	51835000	132720000	162420000	122550000	2.51881	-1.68616	-6.41858	O60885;O60885-2;O60885-3;Q15059-2;Q15059	O60885;O60885-2;O60885-3	Bromodomain-containing protein 4	BRD4	371
26.1423	24.4381	26.8695	28.3554	28.0559	27.8954	8	8	8	20.8	57.548	829060000	31	57993000	7348700	100280000	267510000	224490000	171440000	74066000	22730000	122610000	343430000	279050000	249670000	1.44864	-2.28564	-3.11809	P49257	P49257	Protein ERGIC-53	LMAN1	1232
25.223	25.5392	24.7677	26.2584	26.385	26.9538	6	6	6	16.6	67.723	372610000	27	19983000	47626000	12919000	43603000	84608000	163880000	39163000	48760000	28565000	80274000	87635000	129990000	1.92499	-1.35578	-4.37889	P04844-2;P04844	P04844-2;P04844	Dolichyl-diphosphooligosaccharide--protein glycosyltransferase subunit 2	RPN2	621
25.2504	25.7338	24.5317	26.6874	26.3774	26.6267	6	6	6	13.6	68.548	249290000	14	44636000	72093000	15582000	44873000	32972000	39136000	39913000	55803000	24253000	108070000	87176000	103620000	1.73606	-1.3919	-3.84614	Q9NVW2;Q9NVW2-2	Q9NVW2;Q9NVW2-2	E3 ubiquitin-protein ligase RLIM	RLIM	3590
23.2961	22.9234	23.7268	25.4724	24.7624	25.4389	4	4	4	2	241.64	76652000	12	9047800	4116100	3094900	16938000	26182000	17272000	10300000	7954700	13883000	46553000	28460000	45484000	2.36423	-1.90911	-5.82629	P49750-4;P49750-3;P49750	P49750-4;P49750-3;P49750	YLP motif-containing protein 1	YLPM1	1254
25.326	24.8754	25.4464	26.2731	25.8335	26.6127	4	4	4	14.9	30.847	396710000	15	19826000	33201000	70231000	67375000	42745000	163340000	42062000	30778000	45723000	81097000	59796000	102620000	1.64127	-1.02387	-3.59587	Q6ZVX7	Q6ZVX7	F-box only protein 50	NCCRP1	2366
22.5667	23.1655	22.9634	24.0303	24.2581	24.1115	3	3	3	3.2	138.69	37163000	7	1529400	2602000	1995700	2896700	3703200	24436000	6212400	9408000	8178500	17133000	20064000	18125000	2.55524	-1.23476	-6.56539	A2VDJ0-2;A2VDJ0-6;A2VDJ0-3;A2VDJ0;A2VDJ0-5	A2VDJ0-2;A2VDJ0-6;A2VDJ0-3;A2VDJ0;A2VDJ0-5	Transmembrane protein 131-like	KIAA0922	8
25.8923	25.3985	25.5144	26.9956	26.4072	26.8492	4	4	3	6.9	59.151	264630000	11	44974000	33419000	17686000	24347000	69430000	74770000	62283000	44229000	47928000	133810000	88995000	120900000	2.1153	-1.14896	-4.96692	Q06481-5;Q06481-4;Q06481-2;Q06481-3;Q06481-6;Q06481	Q06481-5;Q06481-4;Q06481-2;Q06481-3;Q06481-6;Q06481	Amyloid-like protein 2	APLP2	1673
25.8401	24.9127	25.4676	26.496	26.3966	26.4167	4	4	3	23.9	24.622	524220000	22	75184000	46784000	65509000	99609000	123680000	113450000	60070000	31584000	46400000	94641000	88345000	89581000	1.71783	-1.02961	-3.79717	Q96DA2	Q96DA2	Ras-related protein Rab-39B	RAB39B	2934
27.7979	27.7635	28.2634	28.8987	28.7948	29.8868	4	2	2	7.4	61.516	2060000000	10	48582000	34559000	73626000	1718000000	61704000	123460000	233350000	227850000	322210000	500480000	465700000	992690000	1.50927	-1.25183	-3.26431	P07196	P07196	Neurofilament light polypeptide	NEFL	666
23.7573	23.8648	24.4371	25.2632	25.5674	25.1109	2	2	2	10.2	27.11	209430000	4	15318000	24480000	27606000	33500000	63927000	44601000	14179000	15276000	22715000	40271000	49722000	36236000	2.17866	-1.29413	-5.17539	P56749	P56749	Claudin-12	CLDN12	1405
23.5608	22.6194	23.74	25.2571	25.5161	25.2369	6	6	6	8.3	89.355	82090000	7	2247400	0	13879000	16629000	22364000	26970000	12374000	0	14010000	40101000	47986000	39543000	2.31713	-2.03	-5.65512	O95785-4;O95785-3;O95785;O95785-2	O95785-4;O95785-3;O95785;O95785-2	Protein Wiz	WIZ	558
23.9352	22.8841	22.3803	24.8418	24.7129	25.2284	5	5	5	11.8	63.132	56579000	8	6310600	2599600	0	10616000	15746000	21307000	16040000	7740800	0	30069000	27500000	39311000	1.73724	-1.86121	-3.84934	Q9NY61	Q9NY61	Protein AATF	AATF	3631
23.2519	23.2964	24.7983	25.7126	25.8962	25.4021	4	4	4	3.9	111.66	110130000	4	0	7678400	27146000	25733000	31904000	17673000	0	10302000	29176000	54986000	62448000	44339000	1.63283	-1.88806	-3.57411	Q9UDY2-5;Q9UDY2-4;Q9UDY2-2;Q9UDY2-6;Q9UDY2-3;Q9UDY2;Q9UDY2-7	Q9UDY2-5;Q9UDY2-4;Q9UDY2-2;Q9UDY2-6;Q9UDY2-3;Q9UDY2;Q9UDY2-7	Tight junction protein ZO-2	TJP2	3737
25.4007	24.0978	23.9248	26.57	26.3088	26.5128	3	3	3	17.5	17.779	247770000	15	13445000	19644000	0	59071000	78161000	77451000	44298000	17954000	0	99623000	83126000	95752000	1.86696	-1.98941	-4.21017	O95562	O95562	Vesicle transport protein SFT2B	SFT2D2	541
23.383	24.5797	24.4816	25.5079	25.3487	25.2752	3	3	3	3.6	117.01	99001000	4	0	19542000	10204000	9600500	30080000	29575000	0	25074000	23426000	47713000	42728000	40607000	1.46375	-1.22916	-3.15419	Q96KR1	Q96KR1	Zinc finger RNA-binding protein	ZFR	3019
22.0788	22.6458	22.12	23.7347	23.0285	23.1065	2	2	2	2.1	111.13	21967000	11	2102500	0	3831700	4549800	6068500	5414200	4429700	0	4558200	13959000	8556100	9031300	1.60166	-1.00838	-3.49439	P06756-3;P06756-2;P06756	P06756-3;P06756-2;P06756	Integrin alpha-V;Integrin alpha-V heavy chain;Integrin alpha-V light chain	ITGAV	662
24.0353	24.2139	25.4958	25.9963	25.7069	26.4002	2	2	2	5.7	49.693	194270000	10	0	11236000	22788000	55585000	21104000	83556000	0	19459000	47315000	66939000	54769000	88561000	1.35282	-1.45277	-2.89412	Q8NCJ5	Q8NCJ5	SPRY domain-containing protein 3	SPRYD3	2672
25.9174	24.2888	24.4231	26.389	26.7278	26.1233	2	2	2	6.5	49.973	369270000	7	25570000	0	0	104580000	134310000	104810000	63376000	0	0	87875000	111140000	73099000	1.30796	-1.5369	-2.79205	P13489	P13489	Ribonuclease inhibitor	RNH1	790
23.1673	24.318	22.6713	25.0196	24.7046	24.6238	2	2	2	13.4	22.837	130060000	7	0	23144000	0	21898000	42699000	42315000	0	20914000	0	34014000	27342000	25852000	1.30293	-1.39715	-2.78071	P51151;Q9NP90	P51151;Q9NP90	Ras-related protein Rab-9A;Ras-related protein Rab-9B	RAB9A;RAB9B	1296
22.5628	23.0702	21.9014	23.4211	24.1257	23.6841	2	2	2	7.7	38.608	62657000	4	0	12507000	0	10479000	23268000	16403000	0	8807000	0	11232000	18304000	13478000	1.4461	-1.23215	-3.11204	Q96C86	Q96C86	m7GpppX diphosphatase	DCPS	2924
23.0714	23.3797	22.152	24.3809	24.1335	24.6545	2	2	2	3.4	69.997	39006000	2	0	8241600	0	6559800	10838000	13367000	0	10914000	0	21846000	18404000	26408000	1.72687	-1.52192	-3.8214	Q9Y2W2	Q9Y2W2	WW domain-binding protein 11	WBP11	3953
22.9304	22.1162	22.3905	25.8153	25.763	25.988	5	5	5	11.2	58.957	83986000	6	0	0	0	22041000	40536000	21409000	0	0	0	59043000	56943000	66555000	3.76892	-3.37642	-13.5795	P13674-3;P13674-2;P13674	P13674-3;P13674-2;P13674	Prolyl 4-hydroxylase subunit alpha-1	P4HA1	795
22.7582	22.087	22.6573	24.4709	24.7354	24.4204	3	3	3	15.3	22.958	84407000	4	0	0	0	19697000	36567000	28143000	0	0	0	23253000	27931000	22453000	3.0457	-2.04139	-8.84993	O15258	O15258	Protein RER1	RER1	227
23.31	22.8492	22.689	24.4868	24.5703	24.1459	2	2	2	3.2	98.125	31151000	2	0	0	0	7343800	14302000	9504500	0	0	0	23511000	24912000	18563000	2.5133	-1.45165	-6.39662	O75170-6;O75170-2;O75170-4;O75170-3;O75170-5;O75170	O75170-6;O75170-2;O75170-4;O75170-3;O75170-5;O75170	Serine/threonine-protein phosphatase 6 regulatory subunit 2	PPP6R2	390
22.4199	23.7555	22.377	24.4867	24.4277	25.112	2	2	2	1.1	198.04	38958000	7	0	0	0	11589000	12144000	15225000	0	0	0	23509000	22567000	36263000	1.65439	-1.82467	-3.62989	P07942	P07942	Laminin subunit beta-1	LAMB1	682
22.7326	22.4361	22.5644	25.5567	24.4145	24.6927	2	2	2	3.8	74.88	42786000	3	0	0	0	14748000	11737000	16301000	0	0	0	49355000	22361000	27118000	2.54365	-2.31027	-6.51838	P25440-4;P25440-3;P25440;P25440-2	P25440-4;P25440-3;P25440;P25440-2	Bromodomain-containing protein 2	BRD2	937
22.9035	21.8014	22.5198	24.73	24.5943	23.1542	3	3	3	4.4	94.055	28192000	5	0	0	0	9491700	18701000	0	0	0	0	27827000	25329000	0	1.36616	-1.75126	-2.9248	Q86XK2-6;Q86XK2;Q86XK2-5;Q86XK2-4;Q86XK2-3	Q86XK2-6;Q86XK2;Q86XK2-5	F-box only protein 11	FBXO11	2504
22.1564	22.3702	22.7668	23.8348	23.6205	22.9554	3	3	3	2.1	164.85	14514000	5	0	0	0	5214700	9299700	0	0	0	0	14962000	12897000	0	1.50451	-1.03913	-3.25268	Q8TEK3-2;Q8TEK3	Q8TEK3-2;Q8TEK3	Histone-lysine N-methyltransferase, H3 lysine-79 specific	DOT1L	2754
22.8603	23.1103	22.6906	25.3368	23.4447	25.3909	2	2	2	4.2	73.816	35724000	2	0	0	0	13784000	0	21941000	0	0	0	42377000	0	43997000	1.32036	-1.83708	-2.8201	Q9BXS9-6;Q9BXS9-5;Q9BXS9-7;Q9BXS9-4;Q9BXS9-2;Q9BXS9-3;Q9BXS9	Q9BXS9-6;Q9BXS9-5;Q9BXS9-7;Q9BXS9-4;Q9BXS9-2;Q9BXS9-3;Q9BXS9	Solute carrier family 26 member 6	SLC26A6	3255
22.5727	22.7394	22.4974	24.0162	24.7592	23.1051	4	3	3	5.1	122.66	26568000	5	10547000	0	0	0	16021000	0	0	0	0	0	28397000	0	1.31408	-1.35705	-2.80588	O75155-2;O75155	O75155-2;O75155	Cullin-associated NEDD8-dissociated protein 2	CAND2	387
23.8994	22.7537	23.7713	25.4105	25.86	25.5367	10	1	1	52.5	27.435	204610000	7	14698000	0	16644000	35487000	74899000	62880000	15647000	0	14318000	44600000	60904000	48677000	2.27531	-2.12765	-5.50663	P05388-2	P05388-2	60S acidic ribosomal protein P0	RPLP0	638
22.5059	23.694	21.8902	24.3635	24.1683	24.1803	23	1	1	21	121.14	36662000	1	0	7787800	0	6623000	11719000	10532000	0	13571000	0	21584000	18853000	19010000	1.35089	-1.54063	-2.88969	P28370-2	P28370-2	Probable global transcription activator SNF2L1	SMARCA1	982
21.7862	22.1758	21.2363	23.3758	23.4163	23.0213	1	1	1	3.2	39.829	17569000	3	0	6898600	0	0	0	10671000	0	4737900	0	0	0	8513400	2.1643	-1.53836	-5.12755	P50552	P50552	Vasodilator-stimulated phosphoprotein	VASP	1279
25.1484	23.0054	25.2749	27.0487	26.9608	27.1233	52	1	1	34.1	175.62	255690000	11	26697000	0	28885000	68438000	70293000	61380000	37190000	0	40598000	138830000	130620000	146190000	1.59621	-2.56803	-3.48057	Q04637-8;Q04637-7	Q04637-8;Q04637-7	Eukaryotic translation initiation factor 4 gamma 1	EIF4G1	1653
22.155	21.7325	23.6165	24.7339	25.6312	24.9232	1	1	1	4.5	22.761	147470000	5	0	0	15917000	23636000	68039000	39878000	0	0	12861000	27903000	51970000	31816000	1.82853	-2.59481	-4.10096	Q15363	Q15363	Transmembrane emp24 domain-containing protein 2	TMED2	2005
22.5804	22.3982	23.5018	23.8681	25.0178	24.2505	1	1	1	15	14.089	82461000	3	0	0	0	12969000	44475000	25016000	0	0	0	15311000	33971000	19959000	1.495	-1.55203	-3.22955	Q5BJD5-3;Q5BJD5-2;Q5BJD5	Q5BJD5-3;Q5BJD5-2;Q5BJD5	Transmembrane protein 41B	TMEM41B	2146
22.0245	22.7503	22.7931	23.2288	23.9709	23.8474	1	1	1	5.1	32.989	18917000	1	0	0	0	0	0	18917000	0	0	0	0	0	15093000	1.57276	-1.15972	-3.42144	Q9BU64-2;Q9BU64	Q9BU64-2;Q9BU64	Centromere protein O	CENPO	3199
21.9082	22.5333	22.6991	23.6589	23.1676	23.3755	1	1	1	3.8	40.055	21174000	2	0	8838600	0	0	12335000	0	0	6070300	0	0	9421800	0	1.66113	-1.02043	-3.64744	Q9UN81	Q9UN81	LINE-1 retrotransposable element ORF1 protein	L1RE1	3872
21.8481	21.3574	22.8226	25.4076	24.2733	24.5107	1	1	1	3.8	29.6	94209000	2	0	0	0	37702000	26546000	29961000	0	0	0	44509000	20276000	23904000	2.10372	-2.72117	-4.92953	Q9Y657	Q9Y657	Spindlin-1	SPIN1	4058
PROTEIN OF INTEREST LABELED IN THE VOLCANO PLOT
LFQ Intensity (Imputed, log2 scale)													Raw Intensity (natural scale)						LFQ Intensity (naturla scale, non-imputed)						Student's t-test (WT/C4762S)
HERC2 WT -1-	HERC2 WT -2-	HERC2 WT -3-	HERC2 C4762S -1-	HERC2 C4762S -2-	HERC2 C4762S -3-	Peptides	Razor + unique peptides	Unique peptides	Sequence coverage [%]	Mol. weight [kDa]	Intensity	MS/MS count	HERC2 WT -1-	HERC2 WT -2-	HERC2 WT -3-	HERC2 C4762S -1-	HERC2 C4762S -2-	HERC2 C4762S -3-	HERC2 WT -1-	HERC2 WT -2-	HERC2 WT -3-	HERC2 C4762S -1-	HERC2 C4762S -2-	HERC2 C4762S -3-	p-value (-log10 scale)	T-test Difference (WT/C4762S ratio)	T-test Test statistic	Protein IDs	Majority protein IDs	Protein names	Gene names	id
37.5056	37.0649	37.4115	37.7668	37.5258	37.2866	15	15	15	77	16.768	1250500000000	3249	185870000000	231550000000	209850000000	177080000000	243040000000	203050000000	195120000000	143760000000	182800000000	233850000000	197870000000	167640000000	0.44349	-0.19907	-1.0325	P02701	P02701			599
40.2965	40.0987	39.9151	40.0912	39.983	39.8304	58	58	8	97.3	100.32	5494100000000	12441	912830000000	1048700000000	938120000000	800980000000	908680000000	884810000000	1350400000000	1177400000000	1036700000000	1171300000000	1086600000000	977550000000	0.433437	0.135272	1.01241	B00003;B00001	B00003			27
38.7776	39.0277	38.9509	38.112	37.9613	37.5401	270	270	270	56.2	527.22	1586900000000	6664	322050000000	418400000000	385700000000	150720000000	180030000000	130020000000	471230000000	560410000000	531360000000	297070000000	267600000000	199840000000	2.307	1.04763	5.61887	O95714;Q9BVR0	O95714	E3 ubiquitin-protein ligase HERC2	HERC2	550
30.5903	30.5039	30.703	30.7534	30.6819	30.4038	51	51	51	26.6	265.55	6450600000	202	1413900000	1427600000	1662400000	729270000	825420000	391990000	1616600000	1522600000	1747900000	1810100000	1722500000	1420500000	0.0390849	-0.0139497	-0.11507	Q13085;Q13085-4;Q13085-3;Q13085-2;O00763-3;O00763-2;O00763	Q13085;Q13085-4;Q13085-3;Q13085-2	Acetyl-CoA carboxylase 1;Biotin carboxylase	ACACA	1756
32.2635	32.107	32.0536	32.2235	32.0978	32.2818	41	41	41	50.3	129.63	15994000000	384	2420400000	3415100000	2869000000	1712400000	2803400000	2773500000	5155800000	4625600000	4457600000	5014500000	4596200000	5221300000	0.28984	-0.0596161	-0.716932	P11498;P11498-2	P11498	Pyruvate carboxylase, mitochondrial	PC	766
25.4124	24.9603	24.0863	25.3786	25.7703	24.8405	22	7	4	68.6	17.965	263770000	5	44657000	47531000	22043000	36951000	74929000	37654000	44657000	32644000	17811000	43622000	57232000	30042000	0.466101	-0.510129	-1.07751	P62979;P62987	P62979;P62987	Ubiquitin-40S ribosomal protein S27a;Ubiquitin;40S ribosomal protein S27a;Ubiquitin-60S ribosomal protein L40;Ubiquitin;60S ribosomal protein L40	RPS27A;UBA52	1521
28.6896	28.7564	28.682	29.0577	29.0667	29.2275	16	16	16	32.7	80.472	1660100000	58	216170000	326350000	287460000	165740000	351530000	312810000	432930000	453460000	430670000	558760000	562290000	628590000	2.61122	-0.407991	-6.79657	Q96RQ3	Q96RQ3	Methylcrotonoyl-CoA carboxylase subunit alpha, mitochondrial	MCCC1	3065
33.0849	33.2855	32.655	33.5258	33.5804	33.3131	36	36	36	55.4	80.058	58450000000	493	8353500000	13344000000	6254900000	4261900000	14222000000	12014000000	9110800000	10470000000	6762800000	12367000000	12844000000	10672000000	1.07539	-0.464606	-2.28777	P05165;P05165-2;P05165-3	P05165;P05165-2;P05165-3	Propionyl-CoA carboxylase alpha chain, mitochondrial	PCCA	632
21.5871	22.9054	21.3341	22.0688	22.1123	22.1483	2	2	2	3.4	80.759	9309400	2	1426400	0	1581100	1673500	2428100	2200400	3150300	0	2643700	4399300	4533800	4648300	0.125863	-0.16759	-0.343661	P50747	P50747	Biotin--protein ligase;Biotin--[methylmalonyl-CoA-carboxytransferase] ligase;Biotin--[propionyl-CoA-carboxylase [ATP-hydrolyzing]] ligase;Biotin--[methylcrotonoyl-CoA-carboxylase] ligase;Biotin--[acetyl-CoA-carboxylase] ligase	HLCS	1283
REMANING PROTEINS
LFQ Intensity (Imputed, log2 scale)													Raw Intensity (natural scale)						LFQ Intensity (naturla scale, non-imputed)						Student's t-test (WT/C4762S)
HERC2 WT -1-	HERC2 WT -2-	HERC2 WT -3-	HERC2 C4762S -1-	HERC2 C4762S -2-	HERC2 C4762S -3-	Peptides	Razor + unique peptides	Unique peptides	Sequence coverage [%]	Mol. weight [kDa]	Intensity	MS/MS count	HERC2 WT -1-	HERC2 WT -2-	HERC2 WT -3-	HERC2 C4762S -1-	HERC2 C4762S -2-	HERC2 C4762S -3-	HERC2 WT -1-	HERC2 WT -2-	HERC2 WT -3-	HERC2 C4762S -1-	HERC2 C4762S -2-	HERC2 C4762S -3-	p-value (-log10 scale)	T-test Difference (WT/C4762S ratio)	T-test Test statistic	Protein IDs	Majority protein IDs	Protein names	Gene names	id
25.0092	25.6211	25.4004	25.8436	25.8116	25.9335	1	1	1	2.1	67.038	181420000	16	24650000	43904000	35957000	23093000	32907000	20911000	33769000	51608000	44287000	60213000	58894000	64086000	1.331	-0.519343	-2.84427	A2RU67	A2RU67	Uncharacterized protein KIAA1467	KIAA1467	7
27.4071	27.1963	26.9644	26.2799	26.3968	26.4156	2	2	2	8.7	38.484	611190000	10	139300000	183730000	174380000	23836000	51488000	38455000	177980000	153780000	130950000	81478000	88354000	89514000	2.44398	0.825189	6.12582	B7ZAQ6-2;B7ZAQ6-3;P0CG08;B7ZAQ6	B7ZAQ6-2;B7ZAQ6-3;P0CG08;B7ZAQ6	Golgi pH regulator A;Golgi pH regulator B	GPR89A;GPR89B	29
29.2716	29.0632	29.1986	29.4058	29.4568	29.5855	8	8	8	4.1	205.42	4378500000	82	449210000	593200000	514230000	611370000	1077500000	1133000000	648090000	560930000	616090000	711280000	736840000	805620000	1.70293	-0.304903	-3.75746	E9PAV3;Q13765;E9PAV3-2;Q9BZK3	E9PAV3;Q13765;E9PAV3-2	Nascent polypeptide-associated complex subunit alpha, muscle-specific form;Nascent polypeptide-associated complex subunit alpha	NACA	102
28.001	28.0364	27.9385	27.3968	27.185	27.1778	10	10	10	16.5	75.042	716890000	40	131610000	195730000	188400000	50978000	80469000	69709000	268630000	275300000	257240000	176710000	152580000	151820000	3.17372	0.73881	9.55432	O00139-2;O00139-1;O00139-5;O00139;O00139-4	O00139-2;O00139-1;O00139-5;O00139;O00139-4	Kinesin-like protein KIF2A	KIF2A	103
24.534	24.5746	24.389	24.7532	24.6331	24.7813	1	1	1	1.1	124.84	84310000	7	19862000	15293000	11864000	17474000	10628000	9188600	24292000	24985000	21969000	28278000	26020000	28834000	1.43527	-0.223354	-3.08631	O00160;Q12965	O00160;Q12965	Unconventional myosin-If;Unconventional myosin-Ie	MYO1F;MYO1E	107
26.0796	26.1572	26.0101	25.9812	25.7961	25.8232	5	5	5	9.1	72.453	199510000	14	31448000	26890000	44545000	35140000	32430000	29051000	70915000	74832000	67579000	66242000	58264000	59370000	1.40094	0.215412	3.00553	O00178	O00178	GTP-binding protein 1	GTPBP1	111
25.4422	25.7098	26.0202	25.0107	24.8111	24.6964	6	6	6	16.6	47.463	304560000	9	53794000	86539000	92501000	22770000	19797000	29162000	45590000	54881000	68056000	33804000	29437000	27186000	2.01229	0.884687	4.64179	O00231;O00231-2	O00231;O00231-2	26S proteasome non-ATPase regulatory subunit 11	PSMD11	115
29.0085	28.9357	28.8892	29.1965	29.2223	29.4319	20	20	20	48.5	52.904	3324000000	111	453050000	502040000	353980000	463960000	662870000	888150000	540050000	513470000	497180000	615190000	626320000	724220000	1.83666	-0.339073	-4.12391	O00232;O00232-2	O00232;O00232-2	26S proteasome non-ATPase regulatory subunit 12	PSMD12	116
28.9494	28.8704	28.9403	29.5464	29.5675	29.2934	10	10	9	61.5	21.671	4438600000	55	617560000	544990000	739220000	523350000	1289800000	723650000	518380000	490730000	515120000	784040000	795640000	657950000	2.41044	-0.549059	-5.99833	O00264;O00264-2	O00264;O00264-2	Membrane-associated progesterone receptor component 1	PGRMC1	119
28.5064	28.3245	28.249	27.9631	28.0525	28.09	9	9	9	31.4	37.563	2194100000	38	367520000	574130000	458080000	170460000	319420000	304450000	381320000	336150000	319010000	261660000	278390000	285710000	1.72408	0.324786	3.81393	O00303	O00303	Eukaryotic translation initiation factor 3 subunit F	EIF3F	124
31.9037	32.0794	32.3329	31.7239	31.7001	31.6624	28	28	28	32	123.63	15076000000	405	3049200000	3879100000	3617700000	1117200000	1761200000	1651200000	4017700000	4538100000	5409800000	3546800000	3488800000	3398800000	1.50629	0.409919	3.25703	O00410;O00410-3;O00410-2;O60518	O00410;O00410-3;O00410-2	Importin-5	IPO5	128
29.7555	29.9124	29.9198	30.3354	30.3265	30.483	19	19	19	28.8	82.143	4098300000	149	380060000	781920000	562060000	629150000	945390000	799690000	906380000	1010500000	1015700000	1354800000	1346400000	1500700000	2.66698	-0.51903	-7.03383	O00418	O00418	Eukaryotic elongation factor 2 kinase	EEF2K	129
31.0198	31.1699	31.1812	30.5602	30.7864	30.8775	49	49	49	34.7	190.68	7812700000	314	1426900000	1828800000	1880500000	676890000	1143600000	855970000	2177200000	2415900000	2434900000	1583200000	1851900000	1972600000	1.62334	0.382317	3.54973	O00443;O00443-2	O00443	Phosphatidylinositol 4-phosphate 3-kinase C2 domain-containing subunit alpha	PIK3C2A	133
28.203	28.1366	28.1923	27.8116	27.9553	27.6312	13	13	13	19.8	81.852	915790000	42	167600000	218150000	218150000	53412000	157040000	101440000	309000000	295090000	306700000	235580000	260240000	207890000	1.76971	0.377904	3.93762	O00471	O00471	Exocyst complex component 5	EXOC5	136
29.889	30.3779	29.9728	29.1595	29.4595	29.5832	14	14	14	58.4	34.577	6353700000	80	893320000	1765700000	1407900000	475940000	928170000	882760000	994200000	1395300000	1053700000	599640000	738250000	804310000	1.58661	0.679159	3.4563	O00487	O00487	26S proteasome non-ATPase regulatory subunit 14	PSMD14	137
28.5629	28.8666	28.5619	29.124	29.2541	29.2427	13	13	13	19.4	67.455	1950800000	107	263590000	446900000	265630000	182280000	421310000	371120000	396540000	489470000	396280000	585060000	640250000	635210000	2.11162	-0.543083	-4.95499	O00541-2;O00541	O00541-2;O00541	Pescadillo homolog	PES1	139
31.2689	31.3423	31.3533	30.8119	30.8897	30.8126	27	27	26	43.7	71.354	8099100000	241	1413300000	2170100000	1948200000	566990000	1075600000	924890000	2587500000	2722600000	2743400000	1885000000	1989400000	1885900000	3.70378	0.483452	13.0705	O00571-2;O00571;O15523-2;O15523;O15523-3;Q9NQI0-3;Q9NQI0-2;Q9NQI0-4;Q9NQI0	O00571-2;O00571;O15523-2;O15523	ATP-dependent RNA helicase DDX3X;ATP-dependent RNA helicase DDX3Y	DDX3X;DDX3Y	142
26.7817	27.1532	27.4487	28.1167	27.9568	28.1311	6	6	6	12.7	55.385	747830000	25	40609000	127230000	117220000	169500000	149130000	144150000	115370000	149250000	183180000	291050000	260520000	293970000	2.02506	-0.940357	-4.68121	O00592-2;O00592	O00592-2;O00592	Podocalyxin	PODXL	143
30.4509	30.4242	30.4428	30.6726	30.6474	30.7453	12	12	12	25.6	64.84	6618800000	144	1274500000	1355900000	939940000	551960000	1156600000	1339900000	1467700000	1440800000	1459500000	1711500000	1681800000	1799900000	2.91816	-0.249095	-8.19595	O14545;O14545-2	O14545	TRAF-type zinc finger domain-containing protein 1	TRAFD1	152
25.6616	25.9307	25.6079	26.2443	26.3279	25.9854	4	4	4	15.8	34.812	456250000	25	44222000	82141000	53987000	57568000	142060000	76266000	53079000	63962000	51139000	79489000	84235000	66434000	1.463	-0.452439	-3.15237	O14662-2;O14662-4;O14662-5;O14662;O14662-3;O14662-6	O14662-2;O14662-4;O14662-5;O14662;O14662-3;O14662-6	Syntaxin-16	STX16	165
29.4153	29.4753	29.5149	29.0372	29.2255	29.242	20	20	20	29.6	73.912	2275200000	86	366010000	548960000	561060000	224030000	308080000	267040000	715940000	746350000	767150000	550910000	627710000	634910000	1.85738	0.300244	4.18276	O14777	O14777	Kinetochore protein NDC80 homolog	NDC80	176
32.923	32.888	32.8609	33.1864	33.368	33.2295	13	13	4	45	38.287	60737000000	361	8016200000	10944000000	9284200000	7504800000	13630000000	11357000000	8143500000	7948300000	7800500000	9774800000	11086000000	10071000000	2.52141	-0.370669	-6.42897	O14828	O14828	Secretory carrier-associated membrane protein 3	SCAMP3	181
29.7493	29.8349	29.8557	30.1625	30.3909	30.1246	11	11	11	40.3	49.512	8956500000	137	945420000	1727100000	1315800000	1036200000	2131400000	1800600000	902470000	957630000	971540000	1201800000	1407900000	1170600000	2.00558	-0.412718	-4.62117	O14929;O14929-2	O14929;O14929-2	Histone acetyltransferase type B catalytic subunit	HAT1	187
28.008	28.3516	27.8173	28.5426	28.443	28.8144	4	4	4	10.3	49.535	1461000000	39	214380000	227680000	229070000	140740000	266250000	382880000	269920000	342520000	236510000	391010000	364930000	472050000	1.32131	-0.541048	-2.82225	O14977	O14977	Antizyme inhibitor 1	AZIN1	198
29.5364	29.5575	29.7208	30.0182	30.1911	30.3838	58	49	49	30	271.32	3527400000	171	402740000	601570000	567850000	568900000	708170000	678210000	778660000	790110000	884790000	1087400000	1225800000	1401000000	2.09953	-0.592822	-4.91605	O15020;O15020-2	O15020;O15020-2	Spectrin beta chain, non-erythrocytic 2	SPTBN2	202
28.3438	28.4799	28.4259	28.5535	28.6609	28.7536	8	8	8	32	37.92	2783300000	47	275560000	524150000	486810000	336500000	566450000	593850000	340680000	374380000	360610000	393970000	424410000	452590000	1.5714	-0.239463	-3.41802	O15126;O15126-2	O15126;O15126-2	Secretory carrier-associated membrane protein 1	SCAMP1	213
27.6	27.3096	27.3551	26.5726	26.4955	26.734	3	3	3	17.4	20.546	1004300000	24	213530000	253340000	207040000	86833000	121540000	122020000	203440000	166350000	171680000	99803000	94611000	111620000	2.70066	0.820906	7.18062	O15145	O15145	Actin-related protein 2/3 complex subunit 3	ARPC3	218
26.7491	26.8695	27.1332	27.487	27.6197	27.3822	13	13	13	14.5	116.83	528060000	42	44896000	108850000	103690000	54357000	114730000	101540000	112790000	122610000	147200000	188110000	206240000	174930000	1.9206	-0.579062	-4.36596	O15164;O15164-2	O15164;O15164-2	Transcription intermediary factor 1-alpha	TRIM24	222
27.754	27.7116	27.6851	27.9656	28.1004	28.08	11	11	11	17	77.672	855620000	50	140040000	171430000	150970000	104490000	166050000	122640000	226350000	219800000	215790000	262110000	287780000	283750000	2.69008	-0.331795	-7.1342	O15226;O15226-2	O15226;O15226-2	NF-kappa-B-repressing factor	NKRF	226
28.3863	28.231	28.2282	28.7704	28.6967	28.8979	18	18	18	21.6	116.92	1168700000	72	173160000	100040000	96107000	180090000	268790000	350470000	350850000	315040000	314430000	457890000	435070000	500180000	2.52457	-0.506524	-6.44163	O15294;O15294-3;O15294-2;O15294-4	O15294;O15294-3;O15294-2;O15294-4	UDP-N-acetylglucosamine--peptide N-acetylglucosaminyltransferase 110 kDa subunit	OGT	230
29.8614	29.8465	29.6982	30.2392	30.2744	30.5143	13	13	13	29.7	59.271	3780500000	94	452530000	681920000	668620000	403210000	790160000	784060000	975370000	965390000	871060000	1267400000	1298700000	1533600000	2.23241	-0.540605	-5.35757	O15355	O15355	Protein phosphatase 1G	PPM1G	234
28.9431	29.0432	28.9463	28.8371	28.6223	28.6809	10	10	10	26.5	58.14	1752000000	33	254220000	629700000	301140000	163190000	249300000	154490000	516110000	553180000	517240000	479540000	413220000	430330000	1.66861	0.264086	3.66696	O15371-2;O15371-3;O15371	O15371-2;O15371-3;O15371	Eukaryotic translation initiation factor 3 subunit D	EIF3D	237
27.3639	27.3954	27.1754	27.6981	27.6409	28.0829	8	8	8	7.5	136.21	694030000	32	101420000	106900000	105480000	112190000	132400000	135640000	172720000	176540000	151570000	217750000	209290000	284310000	1.48344	-0.495742	-3.20157	O15534;O15534-4;P56645;P56645-2	O15534;O15534-4	Period circadian protein homolog 1	PER1	247
28.3119	28.3392	28.4563	28.7041	28.5352	28.6838	18	18	18	24.7	90.932	1275500000	75	124150000	239020000	307970000	155710000	231830000	216850000	333210000	339580000	368290000	437330000	389010000	431210000	1.76583	-0.271965	-3.927	O43143	O43143	Pre-mRNA-splicing factor ATP-dependent RNA helicase DHX15	DHX15	249
30.0406	29.9867	30.0022	30.2608	30.4053	30.5349	13	13	12	28.5	76.09	4478900000	135	727690000	944570000	777500000	628680000	717950000	682560000	1104400000	1063900000	1075400000	1286500000	1422000000	1555700000	2.07393	-0.390479	-4.83433	O43164-2;O43164	O43164-2;O43164	E3 ubiquitin-protein ligase Praja-2	PJA2	252
29.2308	29.4297	29.3544	29.1926	29.1741	29.1374	17	17	17	29.8	88.828	2151500000	93	364890000	545470000	465420000	166720000	310860000	298140000	630000000	723160000	686370000	613530000	605750000	590530000	1.32359	0.170262	2.82743	O43264;O43264-2	O43264;O43264-2	Centromere/kinetochore protein zw10 homolog	ZW10	261
27.7592	28.2345	28.1735	28.7881	28.6328	28.4657	10	10	10	13.9	90.254	1196600000	28	61491000	171400000	490600000	75083000	158850000	239210000	227170000	315820000	302730000	463530000	416220000	370700000	1.50637	-0.573118	-3.25722	O43290	O43290	U4/U6.U5 tri-snRNP-associated protein 1	SART1	262
25.2861	25.094	25.4284	25.8744	25.8824	25.7954	3	3	3	11.5	28.228	339540000	11	37801000	48179000	51635000	48145000	74825000	78951000	40913000	35813000	45156000	61515000	61857000	58236000	2.34796	-0.581275	-5.76667	O43291;O43291-2	O43291;O43291-2	Kunitz-type protease inhibitor 2	SPINT2	263
25.955	26.334	26.1126	26.5208	26.7171	27.0449	5	5	5	12.6	47.907	469050000	25	23404000	86044000	61482000	31131000	90440000	176550000	65048000	84591000	72554000	96283000	110320000	138460000	1.53615	-0.627078	-3.33031	O43463;O43463-2	O43463;O43463-2	Histone-lysine N-methyltransferase SUV39H1	SUV39H1	281
25.8087	25.943	25.9532	25.5988	25.3913	25.3723	3	3	3	4.7	73.817	183800000	11	14209000	56834000	51279000	19574000	24087000	17815000	58776000	64507000	64967000	50815000	44009000	43432000	2.18383	0.447526	5.19269	O43572	O43572	A-kinase anchor protein 10, mitochondrial	AKAP10	289
29.4735	29.3187	29.6712	29.8833	29.8352	29.818	18	18	18	23.4	109.96	2864700000	137	391420000	570280000	573210000	301920000	553900000	473980000	745450000	669610000	854910000	990330000	957810000	946480000	1.58175	-0.357672	-3.44404	O43592	O43592	Exportin-T	XPOT	291
29.4399	29.5608	29.5257	29.1564	28.9935	29.2889	19	19	19	22.4	115.84	2509900000	102	381700000	544340000	696510000	246110000	287550000	353670000	728290000	791920000	772900000	598330000	534470000	655880000	1.76095	0.362556	3.91368	O43683-2;O43683;O43683-3	O43683-2;O43683;O43683-3	Mitotic checkpoint serine/threonine-protein kinase BUB1	BUB1	295
30.1361	29.9942	30.2057	30.433	30.5699	30.4756	34	34	20	48.4	104.85	4262600000	185	502340000	697120000	820260000	455310000	951070000	836460000	1180000000	1069400000	1238300000	1449600000	1593900000	1493000000	2.1649	-0.380828	-5.12955	O43707;O43707-2;O43707-3	O43707;O43707-2	Alpha-actinin-4	ACTN4	297
28.3129	28.7124	28.2936	29.0765	29.0384	29.2735	13	13	13	21.3	85.852	1673400000	69	215100000	311780000	259020000	207210000	340650000	339590000	333440000	439850000	329010000	566090000	551370000	648930000	1.95167	-0.689848	-4.45806	O43719	O43719	HIV Tat-specific factor 1	HTATSF1	299
28.2947	28.4045	28.2882	28.6189	28.8636	28.6532	9	9	9	49	29.176	2701400000	47	300790000	517190000	348570000	322660000	652070000	560170000	329270000	355310000	327780000	412230000	488430000	422160000	1.96158	-0.382771	-4.48771	O43752;O43752-2	O43752	Syntaxin-6	STX6	301
29.3651	29.4818	29.4795	29.0678	28.7038	28.8633	11	11	11	21.9	62.942	2833400000	76	674580000	995540000	514180000	172360000	163590000	313140000	691460000	749750000	748550000	562720000	437210000	488330000	2.13329	0.563851	5.02544	O43776;O43776-2	O43776	Asparagine--tRNA ligase, cytoplasmic	NARS	307
28.2474	28.1424	28.0247	28.5349	28.6167	28.2993	9	9	9	37.4	26.227	2418500000	58	319030000	437720000	266970000	342460000	596810000	455490000	318650000	296290000	273070000	388910000	411600000	330330000	1.40214	-0.345444	-3.00835	O43809	O43809	Cleavage and polyadenylation specificity factor subunit 5	NUDT21	310
31.6625	31.5059	31.2854	30.7585	30.9283	30.9323	32	32	32	32.6	131.57	9344600000	357	1884300000	2629200000	1950000000	761550000	1127700000	991970000	3399100000	3049400000	2617200000	1816500000	2043400000	2049100000	2.11084	0.611527	4.95248	O43847;O43847-2	O43847;O43847-2	Nardilysin	NRD1	312
29.5572	29.7496	29.511	29.9862	30.18	30.1394	14	14	14	52.4	37.106	4754500000	99	588330000	845000000	600440000	698930000	849360000	1172500000	789960000	902660000	765070000	1063500000	1216400000	1182700000	2.20982	-0.495917	-5.28039	O43852;O43852-3;O43852-2;O43852-4;O43852-5;O43852-6;O43852-9;O43852-15;O43852-10;O43852-13;O43852-14;O43852-11;O43852-8;O43852-12;O43852-7	O43852;O43852-3;O43852-2;O43852-4;O43852-5;O43852-6;O43852-9;O43852-15;O43852-10	Calumenin	CALU	313
27.185	27.1472	27.2196	26.8617	26.7082	26.5425	12	12	12	10	142.87	512810000	45	85365000	126750000	147710000	54079000	65956000	32955000	152580000	148630000	156280000	121950000	109640000	97741000	2.1486	0.479774	5.07564	O43933;O43933-2	O43933;O43933-2	Peroxisome biogenesis factor 1	PEX1	317
30.337	30.5174	30.6106	31.0898	31.07	31.1561	21	21	21	38.7	71.689	6933200000	265	849360000	1196500000	1177400000	907020000	1464700000	1338200000	1356300000	1536900000	1639500000	2285400000	2254300000	2392800000	2.72968	-0.616957	-7.30925	O60216;Q9H4I0;Q9H4I0-2	O60216	Double-strand-break repair protein rad21 homolog	RAD21	318
30.2371	30.2468	30.2128	29.3263	29.2699	29.5398	7	7	7	50.3	21.474	7025900000	60	1339100000	1825100000	1569400000	537560000	868450000	886190000	1265500000	1274100000	1244400000	673110000	647310000	780490000	3.30098	0.85358	10.3059	O60232	O60232	Sjoegren syndrome/scleroderma autoantigen 1	SSSCA1	320
30.2645	30.5348	30.6419	31.1415	30.9813	31.1089	31	31	20	28.5	121.9	6303900000	243	821320000	1245700000	1098900000	743570000	1205200000	1189300000	1289800000	1555600000	1675400000	2368800000	2119900000	2315800000	2.08642	-0.596847	-4.87406	O60264	O60264	SWI/SNF-related matrix-associated actin-dependent regulator of chromatin subfamily A member 5	SMARCA5	324
26.6946	27.1071	27.3916	27.5275	27.9672	28.1074	18	18	18	9.1	254.39	633620000	48	43977000	64838000	80557000	60562000	224050000	159640000	108610000	144560000	176070000	193460000	262410000	289180000	1.40016	-0.802951	-3.00372	O60287	O60287	Nucleolar pre-ribosomal-associated protein 1	URB1	328
27.4455	27.2711	27.2715	27.7689	28.044	28.0465	12	12	12	18.3	92.902	694030000	49	64436000	71635000	108540000	99379000	156120000	193920000	182770000	161960000	162010000	228700000	276750000	277220000	2.33749	-0.623774	-5.72858	O60341;O60341-2	O60341;O60341-2	Lysine-specific histone demethylase 1A	KDM1A	334
29.588	29.3266	29.1974	28.6404	28.5621	28.6257	16	16	16	17.4	118.02	2198100000	107	512200000	631650000	607320000	130140000	154580000	162240000	806980000	673280000	615610000	418420000	396320000	414190000	2.53595	0.761282	6.4873	O60524-4;O60524-3;O60524;O60524-5;O60524-2	O60524-4;O60524-3;O60524;O60524-5	Nuclear export mediator factor NEMF	NEMF	345
30.6628	30.5452	30.5016	30.3796	30.1404	30.3098	40	40	40	31.4	141.35	5349300000	227	963920000	1027400000	1140500000	606670000	827440000	783410000	1699900000	1566800000	1520200000	1396900000	1183500000	1330900000	1.57166	0.29328	3.41869	O60610;O60610-2;O60610-3;Q8IUG5-2;Q8IUG5	O60610;O60610-2;O60610-3	Protein diaphanous homolog 1	DIAPH1	350
28.5708	28.5417	28.6339	28.2965	28.2549	28.2305	9	9	9	20	59.875	1293000000	66	136630000	432240000	314720000	97125000	173330000	138910000	398720000	390770000	416550000	329680000	320320000	314930000	3.18927	0.321525	9.64334	O60678;O60678-2	O60678;O60678-2	Protein arginine N-methyltransferase 3	PRMT3	354
30.5864	30.6874	30.663	30.9336	30.9593	30.963	27	27	27	42.6	104.15	6420800000	243	827700000	1405200000	1189100000	698850000	1233300000	1066700000	1612200000	1729100000	1700100000	2050900000	2087700000	2093100000	3.18806	-0.306381	-9.63638	O60716-5;O60716-3;O60716-2;O60716;O60716-13;O60716-11;O60716-10;O60716-8;O60716-9;O60716-7;O60716-6;O60716-4;O60716-21;O60716-19;O60716-16;O60716-18;O60716-15;O60716-17;O60716-14;O60716-12;O60716-24;O60716-23;O60716-22;O60716-20;O60716-29;O60716-27;O60716-26;O60716-25;O60716-32;O60716-31;O60716-30;O60716-28	O60716-5;O60716-3;O60716-2;O60716;O60716-13;O60716-11;O60716-10;O60716-8;O60716-9;O60716-7;O60716-6;O60716-4;O60716-21;O60716-19;O60716-16;O60716-18;O60716-15;O60716-17;O60716-14;O60716-12;O60716-24;O60716-23;O60716-22;O60716-20;O60716-29;O60716-27;O60716-26;O60716-25;O60716-32;O60716-31;O60716-30;O60716-28	Catenin delta-1	CTNND1	357
26.1168	26.3531	25.779	25.4865	25.4887	24.9353	5	4	4	10.4	54.406	432470000	14	77554000	153600000	92293000	18551000	50885000	39588000	72770000	85719000	57578000	47012000	47082000	32082000	1.45759	0.779502	3.13943	O60825-2;O60825;P16118-2;P16118	O60825-2;O60825	6-phosphofructo-2-kinase/fructose-2,6-bisphosphatase 2;6-phosphofructo-2-kinase;Fructose-2,6-bisphosphatase	PFKFB2	363
28.5991	28.6287	28.4252	28.0128	28.139	28.112	15	15	15	26.3	70.755	1168300000	67	219660000	319310000	269350000	72022000	149560000	138350000	406620000	415060000	360450000	270830000	295580000	290100000	2.47457	0.463105	6.24411	O60826	O60826	Coiled-coil domain-containing protein 22	CCDC22	364
26.1967	26.4137	26.674	26.8035	26.8215	26.8755	6	6	6	11.1	66.041	359500000	32	34153000	83863000	88123000	34394000	61158000	57807000	76913000	89398000	107070000	117130000	118600000	123120000	1.35665	-0.405371	-2.9029	O60942-2;O60942;O60942-3;O60942-4	O60942-2;O60942;O60942-3;O60942-4	mRNA-capping enzyme;Polynucleotide 5-triphosphatase;mRNA guanylyltransferase	RNGTT	372
28.8924	29.0351	28.9811	28.3501	27.9699	28.0974	30	24	24	24.6	160.9	1650600000	88	337630000	469710000	357530000	188730000	141220000	155770000	498280000	550080000	529900000	342150000	262900000	287180000	2.65145	0.830407	6.967	O75116	O75116	Rho-associated protein kinase 2	ROCK2	377
29.1761	29.119	28.8867	28.4645	28.1598	28.123	28	28	6	22.5	165.92	1789000000	83	462190000	515550000	421040000	123710000	162310000	104200000	606550000	583040000	496320000	370400000	299880000	292330000	2.35839	0.811476	5.80481	O75122-3	O75122-3	CLIP-associating protein 2	CLASP2	379
28.6479	28.5951	28.5485	27.6009	27.5685	27.6954	9	9	6	23	49.301	2019700000	53	443340000	664600000	501060000	68033000	185470000	157140000	420600000	405480000	392610000	203560000	199040000	217340000	4.47269	0.975569	20.4639	O75351;Q6PIW4-2;Q6PIW4	O75351	Vacuolar protein sorting-associated protein 4B	VPS4B	405
31.3118	31.4199	31.3528	31.721	31.728	31.6578	77	68	67	37	275.66	11355000000	378	1762700000	2292600000	1969900000	1839400000	2049400000	1440800000	2665600000	2872900000	2742400000	3539800000	3556900000	3388000000	3.04145	-0.340772	-8.82739	O75369-2;O75369-9;O75369;O75369-8;O75369-6;O75369-3;O75369-7;O75369-5;O75369-4	O75369-2;O75369-9;O75369;O75369-8;O75369-6;O75369-3;O75369-7;O75369-5;O75369-4	Filamin-B	FLNB	407
27.2839	27.388	27.3577	26.9961	26.9528	27.194	9	9	9	18.7	55.964	1069700000	25	168680000	315380000	188600000	40408000	193340000	163310000	163410000	175630000	171980000	133860000	129900000	153540000	1.67159	0.295513	3.67478	O75449;O75449-2;Q9BW62	O75449	Katanin p60 ATPase-containing subunit A1	KATNA1	418
27.752	27.8141	27.7851	27.5153	27.6711	27.4995	7	7	7	33.7	31.635	1620800000	30	210400000	379010000	322960000	145770000	306730000	255960000	226040000	235990000	231280000	191840000	213710000	189750000	1.73725	0.221762	3.84935	O75569-3;O75569-2;O75569	O75569-3;O75569-2;O75569	Interferon-inducible double-stranded RNA-dependent protein kinase activator A	PRKRA	427
28.2772	28.3052	28.3194	27.862	27.9428	27.7686	9	9	9	48.5	31.444	2086100000	34	376060000	404820000	547810000	119680000	288610000	349120000	325290000	331670000	334950000	243950000	258000000	228650000	2.98641	0.442774	8.5402	O75663;O75663-2	O75663;O75663-2	TIP41-like protein	TIPRL	434
25.7989	25.7903	25.8158	25.6615	25.5049	25.3186	5	5	5	5.3	117.31	210730000	15	47727000	56558000	58645000	17737000	16453000	13607000	58377000	58030000	59065000	53075000	47615000	41846000	1.43466	0.306654	3.08488	O75808	O75808	Calpain-15	CAPN15	445
29.8277	29.5586	29.3517	28.78	29.0102	28.9275	8	8	8	19.7	35.611	4363300000	92	886730000	1019000000	788100000	311830000	718570000	639110000	952890000	790730000	685080000	460930000	540680000	510560000	1.92901	0.673454	4.39074	O75821	O75821	Eukaryotic translation initiation factor 3 subunit G	EIF3G	447
27.8781	28.024	27.7511	27.497	27.5004	27.7028	8	7	7	17.5	58.164	870800000	31	149140000	250950000	162740000	42258000	116140000	149570000	246680000	272930000	225900000	189420000	189860000	218460000	1.4201	0.317654	3.05048	O75886;O75886-2	O75886;O75886-2	Signal transducing adapter molecule 2	STAM2	454
28.5	28.631	28.9156	29.0603	29.1513	29.2879	22	22	21	15.1	214.8	1839600000	80	227720000	302210000	336740000	380690000	329260000	263010000	379630000	415700000	506360000	559770000	596250000	655440000	1.59404	-0.484304	-3.47506	O75970-5;O75970-3;O75970-2;O75970	O75970-5;O75970-3;O75970-2;O75970	Multiple PDZ domain protein	MPDZ	462
27.8877	28.0084	27.7254	28.2583	28.3644	28.597	21	21	21	16.7	152.93	1105400000	67	174060000	196300000	134730000	186490000	215100000	198690000	248330000	270010000	221910000	321060000	345580000	406020000	1.8349	-0.532722	-4.11894	O75976;O75976-2	O75976;O75976-2	Carboxypeptidase D	CPD	463
29.7157	29.6733	29.6465	29.8829	29.8979	29.9191	10	10	10	40.6	37.432	6454300000	100	848970000	1204000000	1113300000	760410000	1274300000	1253400000	881720000	856160000	840420000	990000000	1000400000	1015200000	3.20642	-0.221437	-9.74239	O76003	O76003	Glutaredoxin-3	GLRX3	464
29.3446	29.5573	29.3923	29.7001	29.9194	29.706	18	18	15	32	75.022	3027400000	101	363980000	619720000	411980000	330420000	769730000	531620000	681730000	790030000	704630000	872240000	1015400000	875800000	1.62512	-0.343776	-3.55429	O94776;O94776-2	O94776;O94776-2	Metastasis-associated protein MTA2	MTA2	469
30.4138	30.5406	30.5513	29.8344	30.1202	29.9094	38	38	38	26.4	200.55	4975800000	250	1084000000	1321800000	1084400000	414490000	619000000	452090000	1430400000	1561800000	1573500000	957290000	1167000000	1008400000	2.32526	0.547235	5.68435	O94822;O94822-3;O94822-2	O94822;O94822-3	E3 ubiquitin-protein ligase listerin	LTN1	474
29.5796	29.6641	29.6492	30.2451	30.1763	30.0897	25	25	25	28.3	106.92	3392200000	163	409300000	598280000	586350000	495750000	713810000	588690000	802340000	850700000	841970000	1272600000	1213300000	1142600000	3.31319	-0.539396	-10.3809	O94906;O94906-2	O94906;O94906-2	Pre-mRNA-processing factor 6	PRPF6	487
26.139	25.9474	25.97	26.5555	26.2481	26.5589	5	5	5	12.6	71.478	245200000	14	47199000	26878000	57329000	43765000	46246000	23785000	73897000	64708000	65730000	98628000	79702000	98860000	1.65997	-0.435329	-3.64441	O94952-1;O94952	O94952-1;O94952	F-box only protein 21	FBXO21	491
25.3561	26.2636	25.8359	24.6501	25.0328	24.8669	3	3	2	3	121.9	219700000	11	38700000	85261000	47792000	6547100	34922000	6480400	42949000	80563000	59893000	26328000	34326000	30598000	1.56568	0.968597	3.4037	O94953	O94953	Lysine-specific demethylase 4B	KDM4B	492
28.6019	28.7768	28.6838	28.0598	27.8956	28.0249	21	21	20	15.4	183.86	1434200000	70	292200000	469990000	368550000	121480000	104530000	77436000	407410000	459930000	431210000	279790000	249690000	273110000	3.21098	0.694107	9.76893	O94964-2;O94964;O94964-4;O94964-3;Q5TF21	O94964-2;O94964;O94964-4	Protein SOGA1;N-terminal form;C-terminal 80 kDa form	SOGA1	494
28.6771	28.9224	28.8741	29.1469	29.1197	29.1482	22	22	20	32	86.401	1750100000	65	195240000	354590000	362630000	194290000	330000000	313340000	429210000	508760000	491990000	594400000	583300000	594970000	1.84597	-0.31373	-4.15028	O95140;O95140-2	O95140	Mitofusin-2	MFN2	506
30.3337	30.2786	30.2711	29.7085	29.6448	29.6289	27	27	27	24.2	150.25	4163400000	181	955810000	1035800000	923790000	346150000	494930000	406890000	1353200000	1302500000	1295700000	877320000	839430000	830210000	4.45268	0.633729	20.2277	O95163	O95163	Elongator complex protein 1	IKBKAP	509
26.6116	26.6466	26.5266	26.0455	26.1701	26.3228	4	4	4	10.4	62.299	347900000	18	65554000	94501000	50370000	16205000	78861000	42407000	102540000	105060000	96670000	69259000	75507000	83937000	2.04217	0.415469	4.73438	O95208-2;O95208-3;O95208;O95208-5	O95208-2;O95208-3;O95208	Epsin-2	EPN2	512
27.5339	27.6473	27.6391	27.8721	27.8927	27.8893	11	11	11	40.4	28.612	1476500000	41	185850000	293780000	286640000	191020000	255850000	263350000	194330000	210220000	209030000	245660000	249200000	248600000	2.77144	-0.277891	-7.49796	O95249;O95249-2	O95249;O95249-2	Golgi SNAP receptor complex member 1	GOSR1	519
29.8973	30.0454	29.9897	30.2965	30.2842	30.2068	31	31	22	27.8	142.04	4199800000	144	617870000	772570000	751710000	624600000	841350000	591720000	999990000	1108100000	1066100000	1318700000	1307500000	1239200000	2.2826	-0.284973	-5.53226	O95271;O95271-2	O95271;O95271-2	Tankyrase-1	TNKS	521
32.7131	32.2997	32.1439	31.7483	31.8695	31.9982	47	47	47	41.6	135.65	18312000000	542	3919400000	4648200000	4141600000	1318400000	2196900000	2088000000	7040900000	5286600000	4745300000	3607300000	3923600000	4289600000	1.3039	0.513553	2.78291	O95347;O95347-2	O95347;O95347-2	Structural maintenance of chromosomes protein 2	SMC2	525
30.2931	30.4086	30.4979	30.7403	30.621	30.5441	21	21	21	28.9	119.52	5177300000	212	908510000	1080100000	925880000	593710000	938310000	730830000	1315600000	1425300000	1516300000	1793700000	1651300000	1565600000	1.33708	-0.235238	-2.85811	O95373	O95373	Importin-7	IPO7	528
29.1259	29.0536	29.1517	29.5797	29.6875	29.7528	10	10	10	23.9	57.818	3201600000	108	363650000	533580000	482600000	387990000	727640000	706160000	585820000	557190000	596380000	802380000	864600000	904660000	3.1892	-0.562944	-9.64296	O95376	O95376	E3 ubiquitin-protein ligase ARIH2	ARIH2	529
29.4079	29.5912	29.461	28.7864	28.6391	28.7901	14	14	14	27.7	59.851	3309900000	71	577310000	1131600000	944120000	172160000	197800000	286880000	712320000	808800000	739000000	463000000	418040000	464180000	3.2745	0.748181	10.1451	O95394;O95394-3;O95394-4	O95394;O95394-3;O95394-4	Phosphoacetylglucosamine mutase	PGM3	531
30.901	31.1761	31.2033	31.4623	31.5865	31.5446	91	91	91	32	378.03	9599700000	406	1119500000	1890600000	1666400000	1561900000	1900300000	1461000000	2005000000	2426300000	2472500000	2958700000	3224700000	3132300000	1.87721	-0.437673	-4.23964	O95613;O95613-2	O95613;O95613-2	Pericentrin	PCNT	543
28.7619	28.8077	28.5332	29.1032	29.1331	28.924	11	11	11	23	70.338	1683700000	65	270310000	387750000	303030000	150100000	328710000	243800000	455190000	469870000	388470000	576670000	588760000	509310000	1.52025	-0.352479	-3.29119	O95628-8;O95628-4;O95628-9;O95628-10;O95628-3;O95628-2;O95628;O95628-7;O95628-6;O95628-5	O95628-8;O95628-4;O95628-9;O95628-10;O95628-3;O95628-2;O95628;O95628-7;O95628-6;O95628-5	CCR4-NOT transcription complex subunit 4	CNOT4	546
29.271	28.6375	28.8869	27.9627	28.3733	27.774	5	5	5	15.3	34.87	2799500000	30	658110000	607990000	711600000	247550000	150780000	423440000	647810000	417600000	496380000	261580000	347710000	229510000	1.60563	0.895148	3.50448	O95749;O95749-2	O95749	Geranylgeranyl pyrophosphate synthase	GGPS1	554
31.1885	31.0423	31.0491	30.6597	30.5543	30.5567	27	24	24	39.6	94.511	6579700000	171	1284900000	1553400000	1433400000	537490000	970840000	799670000	2447200000	2211400000	2221900000	1696300000	1576700000	1579400000	2.9849	0.50307	8.53242	O95757	O95757	Heat shock 70 kDa protein 4L	HSPA4L	555
29.0602	29.0956	29.1046	28.5808	28.4117	28.3792	21	14	14	26.2	105.36	1671200000	64	286620000	490740000	399940000	102880000	194450000	196600000	559740000	573650000	577250000	401480000	357080000	349130000	3.22438	0.629595	9.84716	O95782-2;O95782	O95782-2;O95782	AP-2 complex subunit alpha-1	AP2A1	557
28.8317	28.9721	28.8642	28.6339	28.6366	28.7966	12	12	12	21	72.757	1633600000	68	271580000	470290000	356070000	85673000	285570000	164450000	477760000	526600000	488640000	416540000	417320000	466280000	1.36546	0.200319	2.92319	O95905;O95905-3;O95905-2	O95905;O95905-3;O95905-2	Protein SGT1	ECD	567
28.9075	28.6697	28.8818	29.1219	29.4906	29.6342	12	12	12	15.7	76.096	2097900000	79	319850000	348560000	318370000	247550000	448500000	415100000	503540000	427010000	494650000	584200000	754320000	833270000	1.60448	-0.595879	-3.50156	O96005;O96005-4;O96005-3	O96005;O96005-4;O96005-3	Cleft lip and palate transmembrane protein 1	CLPTM1	571
27.4828	27.9445	27.6257	28.2194	28.2887	27.9766	9	9	9	39.9	31.628	2023500000	45	139270000	450220000	287480000	270530000	482390000	393600000	187560000	258310000	207090000	312530000	327900000	264120000	1.34392	-0.477243	-2.87373	P00387-2;P00387;P00387-3	P00387-2;P00387;P00387-3	NADH-cytochrome b5 reductase 3;NADH-cytochrome b5 reductase 3 membrane-bound form;NADH-cytochrome b5 reductase 3 soluble form	CYB5R3	577
28.2237	28.0769	28.0714	27.5166	27.6096	27.2326	11	11	11	51.6	32.118	1778100000	64	268220000	471520000	376450000	135990000	248500000	277430000	313460000	283130000	282050000	192010000	204800000	157700000	2.24952	0.671039	5.41663	P00491	P00491	Purine nucleoside phosphorylase	PNP	582
28.1169	28.2281	28.4105	28.6818	28.8582	28.8922	12	12	0	31.8	40.921	2496600000	74	236100000	400020000	398370000	314800000	545960000	601310000	291090000	314420000	356800000	430600000	486630000	498210000	2.18408	-0.558885	-5.19352	P01892;P30459;P10314;P16190;P16189;Q09160;P30512	P01892;P30459;P10314	HLA class I histocompatibility antigen, A-2 alpha chain;HLA class I histocompatibility antigen, A-74 alpha chain;HLA class I histocompatibility antigen, A-32 alpha chain	HLA-A	597
28.4096	28.3019	28.244	29.0197	28.8855	28.9217	21	19	19	36.9	65.134	1671200000	86	166400000	300570000	221640000	238040000	368070000	376490000	356570000	330910000	317910000	544250000	495900000	508510000	3.23532	-0.623783	-9.91152	P02545-2;P02545-6;P02545;P02545-3;P02545-5;P02545-4	P02545-2;P02545-6;P02545;P02545-3;P02545-5;P02545-4	Prelamin-A/C;Lamin-A/C	LMNA	598
31.2655	31.3298	31.2091	31.4536	31.4667	31.554	27	27	27	43	84.87	10252000000	307	1259100000	2185100000	1787300000	1168700000	2036100000	1815400000	2581400000	2699100000	2482500000	2940900000	2967800000	3152800000	2.04788	-0.223286	-4.75225	P02786	P02786	Transferrin receptor protein 1;Transferrin receptor protein 1, serum form	TFRC	600
25.7054	25.7227	25.7054	26.3616	26.1012	26.1238	3	3	3	17.5	21.225	450960000	14	33987000	50083000	68189000	74290000	113240000	111170000	54714000	55374000	54714000	86226000	71987000	73123000	2.35762	-0.484385	-5.80199	P02794	P02794	Ferritin heavy chain;Ferritin heavy chain, N-terminally processed	FTH1	602
31.5571	31.4866	31.4085	31.2465	31.2766	31.0694	20	20	19	58.2	39.42	19034000000	144	3174000000	4010800000	3175300000	1826300000	4341800000	2505300000	3159600000	3009000000	2850400000	2547600000	2601400000	2253300000	1.67868	0.286574	3.69338	P04075;P04075-2;P05062	P04075;P04075-2	Fructose-bisphosphate aldolase A	ALDOA	606
28.0722	27.8818	27.3019	27.1423	26.9382	27.0524	3	3	3	45.9	11.139	1367200000	22	104680000	459470000	282830000	197670000	157180000	165350000	282210000	247320000	165460000	148130000	128590000	139180000	1.38153	0.707678	2.96033	P04080	P04080	Cystatin-B	CSTB	607
23.7804	24.1973	23.9019	23.3529	23.2092	23.2698	3	3	3	12.7	38.714	95775000	12	15896000	27286000	18898000	9069800	12275000	12350000	14408000	19236000	15674000	10713000	9697600	10114000	2.19362	0.682546	5.22558	P04083	P04083	Annexin A1	ANXA1	608
30.5739	30.8105	30.8636	31.2474	31.1022	31.2192	16	16	16	57.9	36.053	14708000000	111	1481900000	2684200000	2329800000	2143800000	2984900000	3083700000	1598300000	1883100000	1953700000	2549200000	2305100000	2499900000	1.94031	-0.440296	-4.42421	P04406;P04406-2;O14556	P04406;P04406-2	Glyceraldehyde-3-phosphate dehydrogenase	GAPDH	613
28.9877	28.9905	29.0991	28.6052	28.5936	28.8808	10	10	10	56.1	22.782	3535700000	69	536390000	780770000	703150000	285700000	532890000	696750000	532300000	533360000	575040000	408330000	405060000	494300000	1.52382	0.332584	3.29993	P04792	P04792	Heat shock protein beta-1	HSPB1	618
29.625	29.788	29.7984	30.0276	30.178	30.1371	19	19	19	39.2	68.569	3355500000	199	397360000	575400000	506270000	423030000	768260000	685150000	827990000	927010000	933730000	1094500000	1214700000	1180800000	2.19974	-0.377073	-5.24623	P04843	P04843	Dolichyl-diphosphooligosaccharide--protein glycosyltransferase subunit 1	RPN1	620
27.3535	27.3829	27.19	27.486	27.6292	27.7811	10	10	10	9.8	135.6	660510000	38	95729000	123560000	102540000	58969000	146550000	133160000	171480000	175010000	153110000	187980000	207600000	230640000	1.44235	-0.323327	-3.10311	P04920-2;P04920-3;P04920;P48751-2;P48751;P48751-3	P04920-2;P04920-3;P04920	Anion exchange protein 2	SLC4A2	623
32.1108	32.2978	32.3031	32.719	32.6475	32.533	35	35	31	37.9	113	20076000000	427	2560800000	4046400000	3445700000	2817600000	3923000000	3282600000	4637800000	5279500000	5299000000	7069800000	6727900000	6214700000	2.0492	-0.395983	-4.75637	P05023-4;P05023;P05023-3;P05023-2;P13637;P13637-2;P13637-3;P50993;P20648;P54707;P54707-2	P05023-4;P05023;P05023-3;P05023-2	Sodium/potassium-transporting ATPase subunit alpha-1	ATP1A1	624
30.1558	30.171	30.0651	29.9193	29.8524	29.9845	16	16	16	56.8	36.112	7695300000	99	1200600000	1761600000	1339300000	910870000	1273000000	1209900000	1196200000	1208900000	1123300000	1015300000	969340000	1062300000	1.86263	0.211908	4.19775	P05198	P05198	Eukaryotic translation initiation factor 2 subunit 1	EIF2S1	633
29.4392	29.5753	29.135	29.8257	29.891	29.8712	7	7	7	79.1	11.665	5909800000	93	733350000	1199200000	664930000	798290000	1298400000	1215600000	727940000	799910000	589550000	951540000	995640000	982010000	1.65988	-0.479452	-3.64419	P05387	P05387	60S acidic ribosomal protein P2	RPLP2	636
30.7616	30.7573	30.5829	29.7839	29.7773	29.9166	11	11	2	44.8	34.273	9200400000	194	1934900000	2510800000	1794900000	676640000	1075700000	1207400000	1820400000	1815000000	1608300000	924350000	920170000	1013400000	3.52547	0.874692	11.7693	P05388;Q8NHW5	P05388;Q8NHW5	60S acidic ribosomal protein P0;60S acidic ribosomal protein P0-like	RPLP0;RPLP0P6	637
26.3741	26.7572	26.6404	27.2839	27.5037	27.2868	7	7	7	8.9	88.414	426510000	14	40654000	71918000	35495000	51547000	116130000	110770000	86977000	113430000	104610000	163410000	190300000	163740000	2.32892	-0.76755	-5.69756	P05556;P05556-2;P05556-5;P05556-4;P05556-3	P05556;P05556-2;P05556-5;P05556-4;P05556-3	Integrin beta-1	ITGB1	643
25.6637	25.5423	25.1717	25.1039	24.9563	24.7498	4	4	4	14.2	40.786	282040000	5	46344000	59628000	39901000	25449000	37420000	73298000	53156000	48866000	37796000	36059000	32554000	28212000	1.35606	0.522598	2.90156	P06132	P06132	Uroporphyrinogen decarboxylase	UROD	646
25.3837	25.4372	25.1115	26.155	26.2754	26.1255	7	5	5	5.8	155.14	180510000	13	21265000	34757000	9154600	23044000	41600000	50686000	43778000	45432000	36251000	74722000	81225000	73208000	2.85628	-0.874507	-7.89471	P06213-2;P06213	P06213-2;P06213	Insulin receptor;Insulin receptor subunit alpha;Insulin receptor subunit beta	INSR	647
33.3984	33.4747	33.4517	32.9651	33.1437	33.0458	24	24	22	77.1	34.095	63015000000	383	10634000000	14780000000	12675000000	6175300000	10137000000	8614600000	11322000000	11937000000	11748000000	8384500000	9489700000	8866900000	2.64028	0.390083	6.91933	P06493;P06493-2	P06493;P06493-2	Cyclin-dependent kinase 1	CDK1	652
32.8431	32.7223	32.8833	33.0658	33.1139	33.0528	19	19	18	40.7	36.638	61152000000	258	8244000000	10583000000	10251000000	8210400000	12410000000	11454000000	7704700000	7085700000	7922300000	8990700000	9295700000	8910300000	2.13822	-0.2613	-5.04156	P07195;Q6ZMR3;P07864	P07195	L-lactate dehydrogenase B chain	LDHB	665
29.7885	30.0445	29.9054	30.3492	30.6005	30.6693	22	22	22	43.3	57.116	5706400000	186	544430000	1134700000	875270000	589020000	1180200000	1382800000	927310000	1107400000	1005600000	1367800000	1628100000	1707600000	2.16456	-0.626887	-5.1284	P07237	P07237	Protein disulfide-isomerase	P4HB	668
28.4705	28.5631	28.7059	27.8464	27.8404	27.4733	4	4	4	40	15.054	2146300000	22	402290000	338390000	594380000	249990000	347790000	213490000	371930000	396610000	437850000	241330000	240330000	186330000	2.43529	0.859769	6.09259	P07737;CON__P02584	P07737	Profilin-1	PFN1	676
31.9822	31.8695	31.9668	32.2613	32.1898	32.2615	17	17	11	53.6	32.337	31381000000	251	4298400000	5480900000	5009800000	4110900000	6326700000	6154400000	4242300000	3923400000	4197200000	5147600000	4898700000	5148600000	2.65774	-0.298033	-6.99399	P07910-2;P07910;P07910-4;P07910-3	P07910-2;P07910;P07910-4;P07910-3	Heterogeneous nuclear ribonucleoproteins C1/C2	HNRNPC	681
26.3428	26.4117	26.3293	27.2452	27.0612	27.0778	8	8	6	5.7	154.79	359330000	30	25593000	51418000	53851000	51027000	97986000	79451000	85107000	89271000	84317000	159080000	140030000	141650000	3.55393	-0.766769	-11.9683	P08069	P08069	Insulin-like growth factor 1 receptor;Insulin-like growth factor 1 receptor alpha chain;Insulin-like growth factor 1 receptor beta chain	IGF1R	687
33.8503	34.0805	34.0308	34.345	34.394	34.5168	30	30	2	51.1	67.993	69382000000	795	8634400000	14582000000	11817000000	7954900000	12955000000	13438000000	15487000000	18166000000	17551000000	21821000000	22575000000	24580000000	2.11958	-0.43136	-4.98078	P08195;P08195-3;P08195-4	P08195;P08195-3;P08195-4	4F2 cell-surface antigen heavy chain	SLC3A2	690
34.6839	34.6522	34.6945	33.6251	33.7599	33.8481	39	24	20	50.3	83.263	76935000000	606	14179000000	20608000000	19619000000	5023000000	8922000000	8584700000	27600000000	27000000000	27803000000	13248000000	14546000000	15463000000	3.83445	0.93255	14.1108	P08238;Q58FF7	P08238	Heat shock protein HSP 90-beta	HSP90AB1	693
31.4605	31.5813	31.4756	31.362	31.3474	31.339	25	25	25	55.2	62.168	12194000000	293	1950000000	3130800000	2081700000	733520000	2263500000	2034300000	2954900000	3213100000	2986000000	2759900000	2732200000	2716400000	1.80997	0.156305	4.04894	P08243-2;P08243;P08243-3	P08243-2;P08243;P08243-3	Asparagine synthetase [glutamine-hydrolyzing]	ASNS	695
25.1598	25.6046	25.5669	26.1414	25.7395	26.1221	3	3	3	10.2	33.845	396100000	17	29808000	59071000	74665000	73129000	86631000	72791000	37486000	51020000	49705000	74019000	56022000	73035000	1.3473	-0.557224	-2.88146	P08247;P08247-2	P08247;P08247-2	Synaptophysin	SYP	696
33.4227	33.6087	33.6929	34.1428	34.1954	34.1266	39	38	33	77.5	53.651	96633000000	685	10484000000	16188000000	15425000000	13610000000	22024000000	18902000000	11514000000	13099000000	13886000000	18968000000	19672000000	18756000000	2.66681	-0.580195	-7.03307	P08670;P17661	P08670	Vimentin	VIM	703
29.6385	29.161	29.373	28.5512	28.7141	28.4815	8	8	8	43.9	24.824	3989400000	28	731370000	947630000	865760000	331630000	631510000	481550000	835760000	600270000	695270000	393350000	440370000	374790000	2.19725	0.808553	5.23782	P09936	P09936	Ubiquitin carboxyl-terminal hydrolase isozyme L1	UCHL1	725
28.7557	28.8663	28.8595	29.0962	29.0028	29.0876	16	16	16	35.8	61.054	2166700000	75	258430000	285190000	412220000	217950000	500940000	492000000	453240000	489350000	487040000	573890000	537900000	570480000	2.13971	-0.235036	-5.04642	P10809;P10809-2	P10809	60 kDa heat shock protein, mitochondrial	HSPD1	750
33.7902	33.8798	33.8707	33.4178	33.6283	33.7071	37	36	36	51.2	72.332	49678000000	656	8829400000	12053000000	10381000000	4174600000	7432800000	6807200000	14855000000	15807000000	15707000000	11475000000	13278000000	14023000000	1.34985	0.262531	2.8873	P11021	P11021	78 kDa glucose-regulated protein	HSPA5	751
36.1888	36.1866	36.1248	35.5019	35.6836	35.673	41	36	27	61	70.897	235220000000	958	39986000000	61398000000	53553000000	17984000000	32248000000	30049000000	78325000000	78209000000	74929000000	48657000000	55185000000	54781000000	3.02844	0.547245	8.7587	P11142;P11142-2	P11142;P11142-2	Heat shock cognate 71 kDa protein	HSPA8	753
29.1914	29.2354	29.1262	28.7052	28.7073	28.8882	11	11	11	25.2	52.221	2543600000	90	385090000	654950000	612930000	156680000	328250000	405710000	613030000	632010000	585950000	437660000	438290000	496840000	2.43696	0.417402	6.09895	P11172;P11172-3;P11172-2;P11172-4	P11172;P11172-3;P11172-2;P11172-4	Uridine 5-monophosphate synthase;Orotate phosphoribosyltransferase;Orotidine 5-phosphate decarboxylase	UMPS	756
28.7259	28.3937	28.6535	28.1226	27.9107	28.3234	16	16	15	13.1	142.82	1379000000	52	204850000	230260000	689830000	104210000	63788000	86092000	443980000	352650000	422250000	292240000	252330000	335890000	1.40894	0.472125	3.02427	P11274;P11274-2	P11274;P11274-2	Breakpoint cluster region protein	BCR	759
29.9809	30.3001	30.0686	30.5708	30.6996	30.6013	18	18	18	24.2	90.725	4631200000	107	661300000	795420000	639360000	319330000	1711200000	504620000	1059600000	1322000000	1126000000	1594900000	1743800000	1629000000	2.10521	-0.507412	-4.93432	P11387;Q969P6-2;Q969P6	P11387	DNA topoisomerase 1	TOP1	763
30.2709	30.423	30.4563	30.8603	30.8692	30.7603	43	32	32	28.4	174.38	5817300000	186	869940000	940270000	953550000	921060000	1276000000	856480000	1295500000	1439600000	1473200000	1949300000	1961300000	1818700000	2.58146	-0.446514	-6.67282	P11388;P11388-2;P11388-3;P11388-4	P11388;P11388-2;P11388-3;P11388-4	DNA topoisomerase 2-alpha	TOP2A	764
29.641	29.7558	29.9224	30.2044	30.2554	30.65	32	32	32	15.2	274.37	3992400000	171	541790000	508380000	749050000	688380000	713330000	791480000	837220000	906560000	1017500000	1237200000	1281700000	1684900000	1.66855	-0.596872	-3.66682	P11717	P11717	Cation-independent mannose-6-phosphate receptor	IGF2R	768
28.0006	28.0273	28.1572	27.8338	27.8908	27.7969	6	6	6	13.9	39.724	1875600000	32	266730000	467070000	415540000	129210000	262350000	334700000	268550000	273570000	299330000	239230000	248870000	233190000	1.7863	0.221181	3.98325	P11766	P11766	Alcohol dehydrogenase class-3	ADH5	769
32.7709	32.7588	32.7585	32.5933	32.6816	32.6164	31	31	22	54.1	70.67	24054000000	347	3808700000	5599700000	4616800000	2413500000	4180600000	3434500000	7328600000	7267200000	7265900000	6479600000	6888600000	6584300000	2.10875	0.13231	4.94573	P11940;P11940-2;Q9H361;Q4VXU2;Q4VXU2-2;Q96DU9-2;Q96DU9;Q5JQF8	P11940;P11940-2	Polyadenylate-binding protein 1	PABPC1	772
30.1239	30.163	30.2382	29.4742	29.5063	29.519	18	18	18	42.1	54.846	6901500000	146	1122400000	2034300000	1545500000	510590000	881690000	806970000	1170000000	1202200000	1266500000	745810000	762550000	769330000	4.31794	0.675191	18.7054	P12081-4;P12081;P12081-3;P12081-2;P49590-2;P49590	P12081-4;P12081;P12081-3;P12081-2	Histidine--tRNA ligase, cytoplasmic	HARS	776
31.7839	31.9639	31.9278	32.1453	32.2955	32.1776	20	20	19	43.4	55.804	23149000000	388	2854700000	4056600000	3928300000	3063000000	4881200000	4365300000	3697400000	4188800000	4085200000	4750100000	5271400000	4857700000	1.93149	-0.314322	-4.39807	P12268	P12268	Inosine-5-monophosphate dehydrogenase 2	IMPDH2	779
31.9991	31.9949	32.0682	33.1253	32.8748	32.7636	90	90	90	43.9	267.29	21464000000	537	2713100000	3075600000	3045000000	5073700000	4425600000	3130700000	4292200000	4279800000	4503000000	9369600000	7875900000	7291700000	2.92248	-0.900513	-8.21735	P12270;P12270-2	P12270	Nucleoprotein TPR	TPR	780
29.0844	28.8966	29.1119	29.6525	29.452	29.4877	13	13	13	52.2	42.644	5356500000	123	733350000	827860000	894240000	802380000	1003900000	1094800000	569230000	499740000	580150000	843880000	734380000	752800000	2.26093	-0.499739	-5.45628	P12277	P12277	Creatine kinase B-type	CKB	782
24.6458	25.0785	24.8344	25.283	25.6894	25.8177	3	3	3	6.1	71.766	129620000	7	8164700	16887000	20942000	20016000	28640000	34970000	26250000	35430000	29916000	40826000	54112000	59144000	1.65986	-0.743821	-3.64412	P12757-3;P12757-5;P12757	P12757-3;P12757-5;P12757	Ski-like protein	SKIL	783
26.7811	25.8896	26.6043	27.1754	27.3572	27.3192	23	10	10	29.1	103.06	392170000	23	29194000	38962000	61049000	62016000	111180000	89766000	115320000	62167000	102020000	151570000	171930000	167460000	1.43643	-0.858969	-3.08908	P12814;P12814-3;P12814-2;P12814-4;P35609-2;P35609;Q08043	P12814;P12814-3;P12814-2;P12814-4	Alpha-actinin-1	ACTN1	784
31.2755	31.4403	31.2586	31.5991	31.7163	31.7313	31	31	31	53.5	69.842	10700000000	342	1407300000	2230900000	1729100000	1136300000	2116400000	2079700000	2599300000	2913900000	2569100000	3252900000	3528200000	3565200000	2.12606	-0.357435	-5.00186	P12956;P12956-2	P12956;P12956-2	X-ray repair cross-complementing protein 6	XRCC6	786
31.7773	31.811	31.9414	32.1137	32.2791	32.3063	33	33	33	58.7	82.704	15375000000	445	1959500000	2960700000	2697900000	1605000000	3112300000	3039300000	3680500000	3767600000	4124000000	4647100000	5211800000	5310900000	2.11928	-0.389825	-4.9798	P13010	P13010	X-ray repair cross-complementing protein 5	XRCC5	787
34.1655	34.175	34.303	33.7214	33.8383	33.7102	55	55	54	50.7	95.337	63227000000	691	12305000000	15512000000	14035000000	5601900000	8565000000	7208300000	19268000000	19396000000	21195000000	14163000000	15358000000	14053000000	2.79072	0.457898	7.58652	P13639	P13639	Elongation factor 2	EEF2	792
30.0246	30.1168	30.0278	30.1585	30.3972	30.4102	26	26	26	43.1	72.932	4320500000	167	544210000	865700000	684410000	401480000	987890000	836760000	1092200000	1164300000	1094600000	1198400000	1414100000	1426900000	1.41739	-0.265592	-3.0441	P13667	P13667	Protein disulfide-isomerase A4	PDIA4	794
29.8049	29.8717	29.6469	30.0317	30.0826	30.0839	6	6	6	16.7	40.532	7156600000	46	1021400000	1019200000	1165000000	866010000	1506000000	1579000000	937900000	982390000	840660000	1097600000	1137000000	1138000000	1.87614	-0.291538	-4.23655	P14324-2;P14324	P14324-2;P14324	Farnesyl pyrophosphate synthase	FDPS	805
29.515	29.5989	29.4188	29.7549	29.8832	29.9369	12	12	12	28.8	58.489	3066500000	150	362430000	672060000	525950000	256320000	608990000	640780000	767210000	813150000	717720000	905950000	990260000	1027800000	2.00916	-0.347387	-4.63215	P14373;P14373-2;Q9HCM9-2;Q9HCM9	P14373;P14373-2	Zinc finger protein RFP	TRIM27	806
32.0254	32.1816	32.2856	32.3946	32.5133	32.6041	35	34	34	45.2	92.468	18374000000	337	2553200000	3639300000	3465500000	1926200000	3435500000	3354100000	4371400000	4871000000	5235300000	5645900000	6130300000	6528700000	1.6058	-0.33979	-3.50491	P14625;Q58FF3	P14625	Endoplasmin	HSP90B1	809
28.7088	28.7615	28.9012	29.0977	29.2242	29.0423	21	21	21	23.9	117.97	1671100000	89	205500000	263060000	293920000	238730000	320100000	349820000	438750000	455080000	501320000	574490000	627130000	552830000	1.86525	-0.330877	-4.20528	P14735;P14735-2	P14735	Insulin-degrading enzyme	IDE	812
30.5463	30.4962	30.5218	29.92	29.9185	29.8884	22	22	22	49.9	57.136	7296600000	170	1111600000	2130300000	1918600000	442020000	1045600000	648430000	1568000000	1514500000	1541600000	1015800000	1014800000	993820000	5.37598	0.612443	34.5084	P14868;P14868-2	P14868;P14868-2	Aspartate--tRNA ligase, cytoplasmic	DARS	814
28.9566	29.0971	29.0739	28.4777	28.6003	28.7813	11	11	11	20.6	68.6	1710100000	73	253500000	417330000	457930000	111480000	247570000	222290000	520950000	574230000	565080000	373800000	406970000	461350000	1.89795	0.422726	4.29968	P15170-2;P15170-3;P15170;Q8IYD1	P15170-2;P15170-3;P15170;Q8IYD1	Eukaryotic peptide chain release factor GTP-binding subunit ERF3A;Eukaryotic peptide chain release factor GTP-binding subunit ERF3B	GSPT1;GSPT2	818
28.9831	28.9891	29.1723	29.3423	29.3863	29.6277	11	11	11	32.5	54.404	2258700000	90	275630000	494050000	447470000	227680000	396850000	417070000	530620000	532830000	604970000	680630000	701720000	829530000	1.69272	-0.403947	-3.73039	P15260;P15260-2	P15260	Interferon gamma receptor 1	IFNGR1	819
31.7784	31.8534	31.4752	30.9484	31.045	30.8502	32	20	20	43	69.412	9500100000	134	1765900000	2583300000	2039200000	820950000	1293200000	997560000	3683400000	3880000000	2985200000	2072000000	2215600000	1935700000	2.37548	0.754448	5.86776	P15311	P15311	Ezrin	EZR	820
26.5859	26.9604	26.7423	26.2094	26.1345	26.23	5	5	5	31.3	26.182	681310000	12	95901000	180660000	141820000	84163000	88836000	89935000	100730000	130580000	112260000	77592000	73666000	78705000	2.15163	0.571566	5.08563	P15374	P15374	Ubiquitin carboxyl-terminal hydrolase isozyme L3	UCHL3	821
29.6226	29.8374	29.6169	28.8848	28.9419	28.771	8	8	1	51.3	17.149	4953700000	58	796050000	1402400000	1052300000	475360000	669410000	558090000	826600000	959310000	823330000	495670000	515670000	458070000	3.13992	0.82642	9.36346	P15531;P15531-2;O60361	P15531;P15531-2	Nucleoside diphosphate kinase A	NME1	823
26.1598	26.3176	26.5227	26.8259	26.7636	26.96	6	6	6	9	84.846	445210000	21	14656000	238560000	50259000	39069000	53158000	49507000	74967000	83635000	96413000	118960000	113930000	130550000	1.89939	-0.516474	-4.30387	P16383-2;P16383;P16383-3;P16383-4	P16383-2;P16383	GC-rich sequence DNA-binding factor 2	GCFC2	831
27.6339	27.6794	27.6663	27.9527	27.9466	27.925	14	14	14	23.2	76.689	814170000	42	96015000	208320000	123470000	74786000	177500000	134080000	208270000	214950000	213010000	259780000	258690000	254840000	4.21988	-0.281576	-17.6687	P16435	P16435	NADPH--cytochrome P450 reductase	POR	833
35.6459	35.8244	35.8666	34.8648	35.1394	35.3177	37	23	23	55.4	71.027	180690000000	318	34411000000	47817000000	43836000000	12151000000	22011000000	20462000000	53765000000	60844000000	62652000000	31286000000	37845000000	42823000000	1.97783	0.671711	4.53668	P17066;P48741	P17066	Heat shock 70 kDa protein 6	HSPA6	840
28.9853	28.9565	29.0968	29.443	29.4308	29.6362	16	16	16	23.9	84.936	2103000000	100	256510000	388040000	325320000	278650000	425880000	428610000	531420000	520910000	574110000	729850000	723680000	834420000	2.46363	-0.490504	-6.2016	P17480-2;P17480	P17480-2;P17480	Nucleolar transcription factor 1	UBTF	844
26.5173	26.7525	26.8461	27.0091	27.072	26.9666	11	11	11	17.8	86.908	441680000	29	43353000	97191000	85170000	50045000	96251000	69666000	96054000	113060000	120640000	135070000	141090000	131150000	1.41176	-0.310609	-3.03087	P18074;P18074-2	P18074;P18074-2	TFIIH basal transcription factor complex helicase XPD subunit	ERCC2	856
29.2804	29.5121	29.1588	29.9181	30.0921	30.1237	10	10	10	36.3	29.225	5752200000	103	575190000	924530000	554030000	979270000	1298100000	1421100000	652040000	765630000	599320000	1014500000	1144500000	1169900000	2.4044	-0.727573	-5.97559	P18124	P18124	60S ribosomal protein L7	RPL7	858
30.9232	31.1317	30.9732	31.54	31.5605	31.3769	19	19	19	28.9	76.613	9312600000	212	1029600000	1856900000	1284800000	1281700000	2146500000	1713100000	2036200000	2352800000	2107900000	3122300000	3167000000	2788600000	2.31426	-0.483068	-5.64484	P19338	P19338	Nucleolin	NCL	870
29.8282	29.8087	29.8191	29.2316	29.4494	29.3888	16	16	16	35.2	62.094	3044900000	120	457350000	881530000	678870000	193220000	471860000	362110000	953180000	940420000	947230000	630340000	733080000	702930000	2.68036	0.462095	7.09181	P19525;P19525-2	P19525;P19525-2	Interferon-induced, double-stranded RNA-activated protein kinase	EIF2AK2	874
30.9193	30.921	30.7509	31.2275	31.3688	31.2185	30	30	28	50.2	66.408	9368100000	163	555180000	1164000000	1075800000	3882600000	1476300000	1214300000	2030700000	2033000000	1807000000	2514200000	2773000000	2498600000	2.26596	-0.407828	-5.47384	P20700	P20700	Lamin-B1	LMNB1	887
25.5726	25.5706	25.8689	26.015	25.9506	26.0587	7	7	7	18.9	45.229	198970000	18	10893000	21986000	31867000	21344000	65311000	47567000	49903000	49833000	61278000	67811000	64850000	69898000	1.50184	-0.337427	-3.24619	Q9UQ88-5;Q9UQ88-10;P21127-12;P21127-4;P21127-5;P21127-10;P21127-6;P21127-9;Q9UQ88-4;P21127-8;Q9UQ88-3;Q9UQ88-2;P21127-3;P21127-2;Q9UQ88;P21127;Q9UQ88-8;Q9UQ88-9	Q9UQ88-5;Q9UQ88-10;P21127-12;P21127-4;P21127-5;P21127-10;P21127-6;P21127-9;Q9UQ88-4;P21127-8;Q9UQ88-3;Q9UQ88-2;P21127-3;P21127-2;Q9UQ88;P21127	Cyclin-dependent kinase 11A;Cyclin-dependent kinase 11B	CDK11A;CDK11B	889
32.9498	33.052	33.3543	33.5142	33.622	33.9023	89	89	78	44.2	280.01	40657000000	881	5371300000	6490800000	7861200000	6094100000	7477600000	7362300000	8295900000	8905500000	10981000000	12268000000	13220000000	16055000000	1.5416	-0.560797	-3.34379	P21333-2;P21333	P21333-2;P21333	Filamin-A	FLNA	892
28.4068	28.3977	28.6048	28.7341	28.7098	28.6239	5	5	5	23	30.772	3133800000	53	371700000	499840000	577940000	377880000	557340000	749110000	355870000	353650000	408230000	446510000	439060000	413660000	1.3604	-0.219501	-2.91152	P21796	P21796	Voltage-dependent anion-selective channel protein 1	VDAC1	897
27.641	27.8831	27.7388	27.9322	28.0615	28.0012	5	5	4	19.9	33.784	1800800000	32	143730000	439060000	291090000	208290000	410980000	307620000	209300000	247540000	223980000	256120000	280130000	268650000	1.4262	-0.244013	-3.06487	P22087	P22087	rRNA 2-O-methyltransferase fibrillarin	FBL	902
32.5361	32.71	32.8089	32.2121	32.2064	32.2077	36	36	36	43.8	107.77	25025000000	608	4998200000	6696000000	6174500000	1905700000	2837000000	2413900000	6227700000	7025500000	7524000000	4975300000	4955700000	4960000000	2.4031	0.476198	5.97073	P22102;P22102-2	P22102	Trifunctional purine biosynthetic protein adenosine-3;Phosphoribosylamine--glycine ligase;Phosphoribosylformylglycinamidine cyclo-ligase;Phosphoribosylglycinamide formyltransferase	GART	903
30.9041	30.7597	30.6038	31.1787	31.0231	31.0489	15	15	15	41.9	37.429	13760000000	183	2333900000	2436300000	1964200000	1834800000	2684100000	2506200000	2009400000	1818000000	1631800000	2430600000	2182100000	2221500000	1.52537	-0.327661	-3.30374	P22626;P22626-2	P22626;P22626-2	Heterogeneous nuclear ribonucleoproteins A2/B1	HNRNPA2B1	907
27.1295	27.1207	27.5969	27.7597	28.2171	27.85	9	9	9	8.9	121.66	1444400000	31	118750000	201460000	213510000	188190000	412210000	310250000	146820000	145930000	203000000	227250000	312030000	241930000	1.45582	-0.659917	-3.13521	P23229-5;P23229-3;P23229;P23229-7;P23229-4;P23229-2;P23229-9;P23229-6	P23229-5;P23229-3;P23229;P23229-7;P23229-4;P23229-2;P23229-9;P23229-6	Integrin alpha-6;Integrin alpha-6 heavy chain;Integrin alpha-6 light chain;Processed integrin alpha-6	ITGA6	911
29.5244	29.7146	29.5169	29.8776	29.8205	29.8153	18	17	17	31.8	76.149	2902000000	79	450330000	694670000	412820000	293980000	519660000	530550000	772180000	881040000	768220000	986400000	948150000	944740000	1.69255	-0.252513	-3.72995	P23246;P23246-2	P23246;P23246-2	Splicing factor, proline- and glutamine-rich	SFPQ	912
29.2198	29.1517	29.0148	28.7189	28.7965	28.8824	13	13	13	35.3	51.169	2923800000	115	599560000	724520000	582590000	215990000	494320000	306860000	625220000	596400000	542390000	441830000	466230000	494830000	1.89918	0.329503	4.30326	P23258;Q9NRH3	P23258;Q9NRH3	Tubulin gamma-1 chain;Tubulin gamma-2 chain	TUBG1;TUBG2	913
30.6072	30.7197	30.6595	31.0399	31.0834	30.9043	16	16	16	36.8	47.716	13568000000	159	1460300000	2438400000	2040500000	1872900000	2992500000	2763100000	1635600000	1768300000	1696000000	2207700000	2275300000	2009700000	2.27688	-0.347088	-5.51212	P23526;P23526-2	P23526;P23526-2	Adenosylhomocysteinase	AHCY	918
29.1176	29.1603	28.8645	28.5119	28.5322	28.2392	7	7	7	47.6	18.502	3255600000	52	489880000	718380000	766540000	402100000	570390000	308260000	582470000	599970000	488730000	382770000	388180000	316840000	2.02844	0.619718	4.69167	P23528;Q9Y281-3;Q9Y281	P23528;Q9Y281-3;Q9Y281	Cofilin-1;Cofilin-2	CFL1;CFL2	919
30.8672	30.8806	30.9803	31.0093	31.123	31.052	22	22	22	37	90.069	7123900000	247	923160000	1447100000	1597900000	719680000	1294500000	1141600000	1958600000	1976900000	2118400000	2161300000	2338600000	2226300000	1.44967	-0.152051	-3.12053	P23921	P23921	Ribonucleoside-diphosphate reductase large subunit	RRM1	923
26.5429	26.597	26.4621	26.7832	27.1361	26.8504	4	4	1	15.3	29.162	707280000	30	86846000	129510000	108030000	83151000	161000000	138740000	97771000	101510000	92446000	115490000	147500000	121000000	1.55709	-0.389236	-3.38226	P24468-3;P24468-2;P24468	P24468-3;P24468-2;P24468	COUP transcription factor 2	NR2F2	925
26.8162	26.8125	26.4764	26.4138	26.1023	26.3439	4	4	4	28.5	18.336	652830000	17	112950000	182640000	124380000	72395000	90185000	70280000	118160000	117860000	93369000	89402000	72040000	85175000	1.32225	0.415026	2.82438	P24522;P24522-2	P24522;P24522-2	Growth arrest and DNA damage-inducible protein GADD45 alpha	GADD45A	926
28.867	28.7128	28.7315	28.881	29.0166	29.036	6	6	6	32.9	24.763	3572500000	44	516580000	655560000	528500000	356740000	747540000	767590000	489600000	439960000	445690000	494350000	543100000	550440000	1.40399	-0.207441	-3.01268	P24534	P24534	Elongation factor 1-beta	EEF1B2	927
30.5859	30.699	30.7905	31.1995	31.3557	31.5753	58	58	58	35.2	217.17	7959300000	306	1269900000	1233400000	1361900000	1225600000	1417700000	1450900000	1611700000	1743100000	1857200000	2465900000	2748000000	3199700000	2.2801	-0.685022	-5.52347	P24928;P24928-2	P24928	DNA-directed RNA polymerase II subunit RPB1	POLR2A	930
29.3001	29.2802	29.2118	29.6155	29.593	29.3834	20	20	20	29.2	90.98	2267400000	115	297770000	461960000	385750000	283730000	462160000	375990000	661000000	651940000	621760000	822530000	809830000	700290000	1.56105	-0.266631	-3.39214	P25205;P25205-2	P25205;P25205-2	DNA replication licensing factor MCM3	MCM3	934
32.1413	32.2955	32.2896	31.8469	32.0334	31.9395	16	16	16	45.6	29.483	29806000000	214	4458700000	6911400000	6047500000	2818600000	5015100000	4554200000	4736900000	5271100000	5249800000	3862500000	4395700000	4118500000	1.82652	0.302187	4.09531	P25789;P25789-2	P25789;P25789-2	Proteasome subunit alpha type-4	PSMA4	943
32.8723	32.8106	32.6658	32.2001	32.2616	32.1834	37	37	27	56.2	67.819	20972000000	354	3837800000	5453900000	4516100000	1656100000	2956100000	2551800000	7862500000	7533100000	6813900000	4934100000	5149000000	4877200000	3.00739	0.56786	8.64864	P26038	P26038	Moesin	MSN	945
27.9941	28.2378	28.005	27.639	27.8731	27.7424	8	8	8	24	54.416	1555800000	48	254020000	340580000	329170000	145970000	322780000	163250000	267340000	316530000	269360000	209010000	245840000	224540000	1.4559	0.32743	3.1354	P26196	P26196	Probable ATP-dependent RNA helicase DDX6	DDX6	946
26.9276	27.1051	26.9147	27.3387	27.471	27.5683	8	1	1	9.3	100.45	510190000	19	66071000	120310000	95524000	62876000	116790000	48616000	127650000	144360000	126510000	169730000	186030000	199020000	2.20528	-0.476859	-5.265	P26232-2;P26232-5;P26232;P26232-3	P26232-2;P26232-5;P26232;P26232-3	Catenin alpha-2	CTNNA2	947
28.4014	29.2534	28.7672	29.7694	29.9463	29.5637	6	6	6	29.4	24.261	4807600000	56	341830000	952900000	586450000	733190000	1286800000	906410000	354540000	639970000	456880000	915110000	1034500000	793540000	1.6126	-0.952447	-3.52225	P26373;P26373-2	P26373;P26373-2	60S ribosomal protein L13	RPL13	950
26.4367	26.4815	26.2879	26.87	26.7714	26.8305	4	4	4	12.6	45.712	346450000	13	21828000	71550000	64599000	33008000	92293000	63169000	90834000	93696000	81931000	122650000	114550000	119340000	2.53329	-0.421919	-6.47661	P27037-2;P27037;Q13705	P27037-2;P27037	Activin receptor type-2A	ACVR2A	957
32.0737	31.9441	32.0106	31.6118	31.674	31.3583	14	11	11	55.1	27.764	26363000000	133	4724400000	5725900000	5513000000	2727300000	4180600000	3492400000	4520100000	4131800000	4326500000	3281600000	3426300000	2752800000	1.95103	0.461458	4.45614	P27348	P27348	14-3-3 protein theta	YWHAQ	959
26.7804	26.4559	26.6722	27.7751	27.4791	27.3111	4	4	4	20.6	24.604	954610000	28	115950000	119420000	119940000	166470000	233130000	199710000	115270000	92046000	106940000	229690000	187080000	166520000	2.22736	-0.885598	-5.34025	P27635;Q96L21	P27635;Q96L21	60S ribosomal protein L10;60S ribosomal protein L10-like	RPL10;RPL10L	963
29.8559	30.0245	30.0307	29.6463	29.8017	29.6937	12	12	12	29.7	48.141	4163400000	117	668370000	1090500000	957010000	342540000	612160000	492860000	971700000	1092100000	1096800000	840310000	935880000	868350000	1.60089	0.256417	3.49244	P27797	P27797	Calreticulin	CALR	968
29.828	29.7428	29.6952	29.9828	30.15	30.1833	21	21	21	26.9	119.96	3684000000	144	679040000	708620000	541960000	554300000	666760000	533300000	953050000	898420000	869230000	1061000000	1191400000	1219200000	2.0574	-0.350041	-4.78212	P27816-6;P27816;P27816-2;P27816-5;P27816-4;P27816-7	P27816-6;P27816;P27816-2	Microtubule-associated protein 4	MAP4	969
32.5215	32.5593	32.6575	33.0962	33.3553	33.4421	29	29	29	51	67.567	32082000000	491	3910500000	5493900000	4895900000	3944600000	7171200000	6665700000	6165000000	6328800000	6774700000	9182200000	10989000000	11670000000	2.52457	-0.718458	-6.44161	P27824;P27824-2;P27824-3	P27824;P27824-2;P27824-3	Calnexin	CANX	970
30.4793	30.5104	30.4976	30.3316	30.3361	30.4051	9	9	9	44.4	26.411	10065000000	152	1153000000	2375400000	1859600000	1114500000	1804600000	1757500000	1496900000	1529500000	1516000000	1351200000	1355400000	1421800000	2.25453	0.13821	5.434	P28066;P28066-2	P28066;P28066-2	Proteasome subunit alpha type-5	PSMA5	972
28.0484	28.4294	28.3637	28.5793	28.6101	28.7168	24	13	2	21.6	122.6	1329300000	64	215200000	272460000	296450000	140120000	205440000	199640000	277590000	361500000	345410000	401080000	409720000	441190000	1.33106	-0.35489	-2.84439	P28370	P28370	Probable global transcription activator SNF2L1	SMARCA1	981
27.116	26.2848	27.0759	27.4828	27.6127	27.7759	14	13	13	9.4	186.29	561430000	33	85707000	46053000	99790000	107740000	124980000	97164000	145460000	81757000	141470000	187560000	205230000	229820000	1.31785	-0.798189	-2.81442	P29375-2;P29375	P29375-2;P29375	Lysine-specific demethylase 5A	KDM5A	990
30.5693	30.6971	30.6332	30.867	31.0646	30.986	16	16	9	50.4	42.123	13005000000	151	1729400000	2183800000	1911500000	1355400000	2843700000	2981300000	1593200000	1740800000	1665400000	1958400000	2245800000	2126700000	2.11665	-0.339325	-4.97128	P29992	P29992	Guanine nucleotide-binding protein subunit alpha-11	GNA11	997
31.5155	31.8001	31.7229	30.6804	31.1469	31.1738	22	22	22	51.5	56.782	15932000000	307	2523800000	4389900000	3644800000	938300000	2291100000	2144500000	3069900000	3739300000	3544500000	1720800000	2377600000	2422500000	1.69857	0.679154	3.74589	P30101	P30101	Protein disulfide-isomerase A3	PDIA3	1004
32.2861	32.305	32.2091	32.5181	32.6771	32.5888	21	21	17	42.4	65.308	24062000000	319	2791100000	4433000000	2916800000	1678900000	7611300000	4631100000	5237100000	5306000000	4965000000	6150600000	6867200000	6459400000	2.41411	-0.327887	-6.01218	P30153	P30153	Serine/threonine-protein phosphatase 2A 65 kDa regulatory subunit A alpha isoform	PPP2R1A	1005
28.5641	28.7368	28.6914	28.2025	28.2131	28.3513	14	10	10	30.6	66.213	1283900000	48	185680000	364960000	304200000	87041000	202930000	139060000	396880000	447350000	433490000	308890000	311160000	342440000	2.35583	0.408501	5.79544	P30154;P30154-2;P30154-4;P30154-3;P30154-5	P30154;P30154-2;P30154-4;P30154-3;P30154-5	Serine/threonine-protein phosphatase 2A 65 kDa regulatory subunit A beta isoform	PPP2R1B	1006
27.2178	27.0419	27.0125	27.3115	27.3084	27.2753	11	11	11	16.9	91.866	493140000	48	83711000	62854000	93313000	41157000	103440000	108670000	156090000	138170000	135390000	166560000	166210000	162440000	1.47807	-0.20767	-3.1886	P30260;P30260-2	P30260;P30260-2	Cell division cycle protein 27 homolog	CDC27	1007
24.6774	24.1922	24.8015	25.1954	25.1759	25.0905	4	4	4	18.5	32.837	130480000	3	0	0	50885000	0	51412000	28187000	0	0	29242000	0	37905000	35727000	1.46755	-0.596878	-3.1633	P30519-2;P30519	P30519-2;P30519	Heme oxygenase 2	HMOX2	1008
29.9314	30.148	29.9258	30.5448	30.616	30.7081	8	8	7	11.6	67.638	4833100000	80	671280000	752960000	782930000	565120000	1094400000	966350000	1023900000	1189700000	1019900000	1566400000	1645600000	1754100000	2.6901	-0.621232	-7.13428	P30825	P30825	High affinity cationic amino acid transporter 1	SLC7A1	1012
31.7164	31.7722	31.7214	31.1832	31.2903	31.4342	44	44	44	40.9	133.9	11791000000	395	2239700000	2899400000	2793000000	1052200000	1554000000	1253000000	3528400000	3667600000	3540800000	2438300000	2626100000	2901600000	2.35666	0.434093	5.79849	P30876	P30876	DNA-directed RNA polymerase II subunit RPB2	POLR2B	1013
29.1762	29.1174	29.1148	29.2677	29.4548	29.4582	9	9	9	28.1	43.66	4122000000	62	916370000	540610000	829690000	617290000	512820000	705200000	606610000	582400000	581350000	646330000	735830000	737560000	1.75487	-0.257406	-3.89709	P31153;P31153-2;Q00266	P31153;P31153-2	S-adenosylmethionine synthase isoform type-2	MAT2A	1016
32.0004	32.0748	31.9465	31.2543	31.4166	31.3076	19	19	19	50.6	44.868	22357000000	308	3630700000	6425600000	4885500000	1777000000	2981400000	2656600000	4296300000	4523600000	4138600000	2561400000	2866400000	2657800000	3.44896	0.681101	11.2498	P31689;P31689-2	P31689;P31689-2	DnaJ homolog subfamily A member 1	DNAJA1	1020
31.2403	31.3692	31.282	31.2055	31.1288	31.1269	20	20	20	35	62.639	10111000000	176	1600100000	2771300000	1734600000	705310000	1781800000	1517500000	2536700000	2773800000	2611000000	2476300000	2348100000	2344900000	1.4492	0.143404	3.11941	P31948;P31948-2;P31948-3	P31948;P31948-2;P31948-3	Stress-induced-phosphoprotein 1	STIP1	1029
25.7859	26.1312	25.7634	26.4844	27.0655	26.6367	7	7	7	36.5	21.863	619010000	11	16437000	129730000	47007000	78369000	191710000	155770000	57855000	73498000	56960000	93887000	140450000	104340000	1.77908	-0.835346	-3.96334	P32969	P32969	60S ribosomal protein L9	RPL9	1038
31.5247	31.6713	31.7991	31.0899	31.0356	31.133	42	42	33	52.6	109.68	9914600000	333	1905700000	2696400000	2445000000	625300000	1139800000	1102300000	3089500000	3419800000	3736700000	2285600000	2201200000	2354800000	2.6313	0.578861	6.88117	P33176	P33176	Kinesin-1 heavy chain	KIF5B	1040
30.9323	31.2067	31.2849	31.6034	31.7459	31.6898	33	33	32	42.8	96.557	9760600000	314	1388200000	1897000000	1649600000	1193300000	2023500000	1609000000	2049100000	2478300000	2616400000	3262600000	3601400000	3464100000	2.02963	-0.538379	-4.69537	P33991	P33991	DNA replication licensing factor MCM4	MCM4	1047
31.9133	31.9131	31.8649	32.2112	32.248	32.2854	33	33	33	48.5	81.307	15204000000	428	2263400000	3085100000	2375600000	1820800000	2899000000	2759600000	4044600000	4044000000	3911100000	4972000000	5100700000	5234600000	3.70691	-0.351081	-13.0946	P33993;P33993-3;P33993-2	P33993;P33993-3	DNA replication licensing factor MCM7	MCM7	1049
28.7858	28.6092	28.8013	29.3477	29.1559	29.1789	1	1	1	5.4	25.924	2937500000	26	314400000	399360000	485950000	478350000	656960000	602530000	462810000	409470000	467790000	683190000	598120000	607770000	2.34008	-0.495402	-5.738	P35030-5;P35030-3;P35030-2;P35030-4;P35030	P35030-5;P35030-3;P35030-2;P35030-4;P35030	Trypsin-3	PRSS3	1054
31.5316	31.5182	31.4616	32.0339	31.8705	32.0343	38	38	31	52.9	100.07	11925000000	250	1488000000	2390300000	1993700000	1452800000	2268500000	2332100000	3104200000	3075600000	2957300000	4397000000	3926300000	4398300000	2.90295	-0.475754	-8.12095	P35221;P35221-2;P35221-3;P26232-4;P26232-6;Q9UI47	P35221;P35221-2;P35221-3	Catenin alpha-1	CTNNA1	1057
26.9829	27.547	27.4065	27.8295	28.0105	27.8736	17	13	13	27.3	85.496	684350000	37	83545000	143650000	105820000	93990000	150250000	107110000	132640000	196100000	177900000	238510000	270390000	245910000	1.5346	-0.592351	-3.32649	P35222;P35222-2	P35222	Catenin beta-1	CTNNB1	1058
31.3171	31.3459	31.3757	31.5921	31.6379	31.8095	74	64	59	41.9	226.53	10954000000	343	1805500000	2005400000	1940800000	1648300000	1815500000	1738100000	2675300000	2729400000	2786300000	3237200000	3341700000	3763700000	2.08977	-0.333616	-4.88477	P35579;P35579-2;REV__Q9UKV3-5;REV__Q9UKV3	P35579;P35579-2	Myosin-9	MYH9	1072
32.1226	32.0235	32.1885	32.3923	32.5077	32.6405	83	83	68	46.4	229	19096000000	538	3057900000	3347300000	3364400000	2594600000	3725700000	3005600000	4675900000	4365400000	4894300000	5637000000	6106500000	6695500000	2.01801	-0.402002	-4.6594	P35580;P35580-3;P35580-5;P35580-2;P35580-4	P35580;P35580-3;P35580-5;P35580-2;P35580-4	Myosin-10	MYH10	1073
31.0565	30.9317	31.034	30.7251	30.7349	30.7386	27	27	27	37.9	99.045	6709300000	214	1143500000	1519600000	1614700000	638930000	970780000	821830000	2233300000	2048200000	2198700000	1774900000	1787000000	1791600000	2.68441	0.274553	7.10947	P35606-2;P35606	P35606-2;P35606	Coatomer subunit beta	COPB2	1074
26.1399	26.0884	26.0737	26.604	26.4053	26.5869	5	5	5	34.8	20.878	564380000	22	55893000	75401000	110310000	79941000	143640000	99189000	73940000	71349000	70627000	102000000	88874000	100800000	2.53165	-0.431404	-6.47001	P36404;P36404-2	P36404	ADP-ribosylation factor-like protein 2	ARL2	1087
24.9248	24.5827	24.7338	25.0204	25.2955	25.1138	2	2	2	4.5	62.608	107660000	10	11412000	25707000	14414000	8669000	33280000	14180000	31850000	25126000	27900000	34033000	41181000	36308000	1.44153	-0.396154	-3.10116	P38432	P38432	Coilin	COIL	1111
25.9529	25.8661	25.934	25.5272	25.5644	25.798	3	3	3	5.3	80.988	189100000	15	14969000	52894000	19781000	22463000	37801000	41192000	64953000	61162000	64108000	48357000	49620000	58340000	1.50066	0.287802	3.24332	P38435-2;P38435	P38435-2;P38435	Vitamin K-dependent gamma-carboxylase	GGCX	1112
28.5115	28.5949	28.4909	28.3795	28.3578	28.3721	12	12	12	48.6	36.104	2659000000	54	368140000	585660000	544410000	225040000	486570000	449170000	382660000	405430000	377240000	349210000	343990000	347420000	2.1304	0.162619	5.016	P40937-2;P40937	P40937-2;P40937	Replication factor C subunit 5	RFC5	1135
29.989	29.8502	29.5729	28.5627	29.2695	29.0427	10	10	10	26.3	51.109	4589600000	70	874030000	1244300000	880840000	243240000	882090000	465020000	1065600000	967870000	798590000	396490000	647150000	552980000	1.60405	0.84575	3.50046	P41091;Q2VIR3;Q2VIR3-2	P41091;Q2VIR3;Q2VIR3-2	Eukaryotic translation initiation factor 2 subunit 3;Putative eukaryotic translation initiation factor 2 subunit 3-like protein	EIF2S3;EIF2S3L	1137
27.153	27.2952	27.4468	26.7605	26.8903	26.9055	8	8	8	21.6	64.706	487920000	26	88892000	138550000	92210000	21408000	73797000	73060000	149230000	164690000	182940000	113690000	124390000	125710000	2.00632	0.446195	4.62345	P41214;P41214-2	P41214;P41214-2	Eukaryotic translation initiation factor 2D	EIF2D	1139
28.335	28.3005	28.2382	28.6135	28.7981	28.75	19	19	12	16.4	175.38	1341900000	77	173830000	155360000	218780000	248030000	315070000	230780000	338610000	330590000	316630000	410690000	466760000	451460000	2.63786	-0.429288	-6.90903	P41229-2;P41229-5;P41229;P41229-4;P41229-3	P41229-2;P41229-5;P41229;P41229-4;P41229-3	Lysine-specific demethylase 5C	KDM5C	1142
25.6924	26.1958	26.007	26.3997	26.4697	26.3368	13	5	5	28	75.491	234360000	10	10795000	24198000	47815000	42444000	60432000	48680000	54223000	76864000	67433000	88532000	92935000	84758000	1.34661	-0.437034	-2.87987	P42166;P42167-3	P42166;P42167-3	Lamina-associated polypeptide 2, isoform alpha;Thymopoietin;Thymopentin;Lamina-associated polypeptide 2, isoforms beta/gamma;Thymopoietin;Thymopentin	TMPO	1148
27.8261	27.7169	27.7561	28.0096	27.9315	28.1649	16	16	16	18.8	117.8	796770000	45	108480000	117920000	162820000	111800000	145330000	150430000	237960000	220610000	226690000	270230000	255980000	300940000	1.62482	-0.268919	-3.55351	P42285	P42285	Superkiller viralicidic activity 2-like 2	SKIV2L2	1151
29.1102	29.3373	29.2166	28.8137	28.9505	28.8643	40	40	40	21.5	236.83	2152100000	101	444660000	533340000	551780000	139980000	282050000	200280000	579500000	678300000	623850000	471830000	518780000	488690000	1.96374	0.345207	4.49419	P42356;P42356-2;A4QPH2;A4QPH2-4;Q8N8J0;A4QPH2-2	P42356	Phosphatidylinositol 4-kinase alpha	PI4KA	1154
30.5688	30.7235	30.769	31.1634	30.9461	31.2322	30	30	30	43.9	98.655	6610200000	220	790640000	1335900000	1011000000	858000000	1212800000	1401800000	1592700000	1773000000	1829700000	2405000000	2068800000	2522500000	1.81068	-0.426804	-4.05092	P42566;P42566-2	P42566	Epidermal growth factor receptor substrate 15	EPS15	1155
28.4564	28.1673	28.1084	27.7156	27.7214	27.4085	3	3	3	10.8	31.608	1802900000	9	334930000	457740000	349390000	179670000	263440000	217730000	368330000	301450000	289380000	220410000	221290000	178150000	1.86923	0.628887	4.21669	P42574	P42574	Caspase-3;Caspase-3 subunit p17;Caspase-3 subunit p12	CASP3	1156
31.4237	31.6131	31.4868	31.7978	31.8491	31.8265	24	24	24	37.8	94.622	11685000000	338	1814600000	2557600000	2047600000	1264800000	2170700000	1829400000	2880600000	3284700000	3009300000	3733200000	3868500000	3808400000	2.27163	-0.316605	-5.49369	P43243;P43243-2	P43243	Matrin-3	MATR3	1168
30.184	30.2975	30.4494	30.724	30.7467	30.849	26	26	26	35.9	104.74	5170600000	196	669310000	835880000	1028800000	542600000	1010300000	1083700000	1219800000	1319600000	1466200000	1773500000	1801700000	1934100000	2.24022	-0.462931	-5.38447	P43246;P43246-2	P43246;P43246-2	DNA mismatch repair protein Msh2	MSH2	1169
27.2845	27.0477	27.4906	27.9125	27.7503	27.72	6	6	6	25.1	30.412	1369200000	39	139890000	242150000	220420000	231430000	266870000	268430000	163470000	138730000	188580000	252640000	225780000	221080000	1.67449	-0.52003	-3.68237	P45880-2;P45880;P45880-1	P45880-2;P45880;P45880-1	Voltage-dependent anion-selective channel protein 2	VDAC2	1176
27.5416	27.6311	27.3083	26.7326	26.5852	26.6982	22	22	22	10.5	358.69	619890000	46	74744000	246930000	196030000	29173000	37043000	35964000	195370000	207870000	166190000	111510000	100680000	108880000	2.82564	0.821678	7.74931	P46013;P46013-2	P46013;P46013-2	Antigen KI-67	MKI67	1179
26.7537	26.7133	26.6351	25.9461	26.1644	26.515	10	10	10	9.6	129.39	358700000	25	96048000	93449000	69481000	24008000	38892000	36819000	113150000	110030000	104220000	64647000	75208000	95901000	1.3582	0.492179	2.90648	P46020-3;P46020-2;P46020	P46020-3;P46020-2;P46020	Phosphorylase b kinase regulatory subunit alpha, skeletal muscle isoform	PHKA1	1181
29.3639	29.485	29.4639	29.0355	29.005	28.9805	16	16	16	31.9	73.457	2186700000	94	366330000	582860000	497170000	166030000	295740000	278600000	690890000	751420000	740490000	550260000	538730000	529660000	3.34864	0.430604	10.6014	P46063	P46063	ATP-dependent DNA helicase Q1	RECQL	1183
32.4105	32.6987	32.8004	33.2901	33.588	33.313	9	9	9	39.2	22.591	55670000000	70	427260000	668360000	522790000	25390000000	1166500000	27495000000	5708600000	6970700000	7479900000	10503000000	12912000000	10671000000	2.13688	-0.760511	-5.03717	P46781	P46781	40S ribosomal protein S9	RPS9	1194
26.8937	26.5614	26.5819	27.4224	27.3749	27.2473	3	3	3	17.6	22.876	976350000	11	121390000	140400000	121040000	148350000	250760000	194420000	124680000	99034000	100450000	179870000	174050000	159310000	2.30122	-0.669197	-5.59823	P46782	P46782	40S ribosomal protein S5;40S ribosomal protein S5, N-terminally processed	RPS5	1195
28.7267	29.096	29.1286	29.3798	29.3417	29.6227	34	34	33	19.7	270.63	2339900000	111	282890000	513210000	346250000	385040000	433230000	379310000	444210000	573820000	586920000	698550000	680350000	826630000	1.38785	-0.464293	-2.97501	P46821	P46821	Microtubule-associated protein 1B;MAP1B heavy chain;MAP1 light chain LC1	MAP1B	1197
31.6529	31.8995	32.0281	32.5526	32.6614	32.7086	106	106	103	35.2	394.46	18336000000	620	2043800000	2893300000	2961000000	3368600000	3969100000	3100200000	3376500000	4006000000	4379500000	6299600000	6792800000	7018900000	2.54877	-0.780685	-6.53911	P46939;P46939-2;P46939-4;P46939-3	P46939;P46939-2	Utrophin	UTRN	1200
34.0017	34.0303	34.1018	34.4356	34.5811	34.6458	95	95	87	60.1	189.25	76160000000	1128	11589000000	13316000000	12708000000	11837000000	14817000000	11892000000	17200000000	17544000000	18436000000	23236000000	25700000000	26879000000	2.74904	-0.509566	-7.3962	P46940	P46940	Ras GTPase-activating-like protein IQGAP1	IQGAP1	1201
29.3673	29.5588	29.4805	29.6918	29.928	30.0659	15	15	14	18.9	80.529	3226200000	110	425960000	671800000	567160000	430750000	634960000	495550000	692550000	790850000	749050000	867210000	1021500000	1123900000	1.59561	-0.426352	-3.47904	P46977;P46977-2	P46977;P46977-2	Dolichyl-diphosphooligosaccharide--protein glycosyltransferase subunit STT3A	STT3A	1203
27.4486	27.5881	27.6831	27.8744	27.8544	27.9843	9	9	9	13.5	82.198	756780000	61	89462000	144730000	139350000	94951000	152740000	135540000	183170000	201770000	215500000	246060000	242660000	265530000	1.85697	-0.331079	-4.18158	P48449-3;P48449;P48449-2	P48449-3;P48449;P48449-2	Lanosterol synthase	LSS	1215
24.7041	25.0932	24.951	25.604	25.3363	25.3192	4	4	4	7.1	72.765	125530000	8	18128000	31651000	29381000	13126000	17776000	15467000	27333000	35793000	32434000	51001000	42362000	41864000	1.58078	-0.503726	-3.44159	P48506	P48506	Glutamate--cysteine ligase catalytic subunit	GCLC	1217
28.3454	28.3317	28.362	28.0951	28.1455	28.1147	7	7	7	22.6	39.611	2259800000	56	331910000	584590000	435410000	212850000	391110000	303900000	341040000	337830000	344990000	286730000	296930000	290640000	3.73814	0.227914	13.3367	P48556	P48556	26S proteasome non-ATPase regulatory subunit 8	PSMD8	1220
24.8227	24.6794	24.7421	25.0679	25.262	25.4507	4	4	4	9.9	52.384	220000000	9	33709000	50776000	62996000	20327000	27938000	24251000	29674000	26868000	28061000	35171000	40236000	45858000	1.91137	-0.51213	-4.33887	P48637;P48637-2	P48637	Glutathione synthetase	GSS	1222
31.4497	31.2663	31.5429	31.1153	31.2083	30.9231	16	16	15	55	31.54	18144000000	136	3188900000	4104100000	3929500000	1537200000	2706200000	2678500000	2933000000	2582800000	3128700000	2326200000	2481100000	2036000000	1.34976	0.337395	2.8871	P48739;P48739-3;P48739-2	P48739;P48739-3;P48739-2	Phosphatidylinositol transfer protein beta isoform	PITPNB	1228
30.2822	30.5902	30.6868	31.0749	31.0955	31.4071	24	24	24	41.6	85.237	9019500000	170	1092200000	1832200000	1323000000	833930000	1972000000	1966100000	1305700000	1616500000	1728400000	2261900000	2294400000	2847600000	1.84156	-0.672754	-4.13777	P49321;P49321-3;P49321-4;P49321-2	P49321;P49321-3;P49321-4;P49321-2	Nuclear autoantigenic sperm protein	NASP	1233
27.6064	27.6723	27.7997	27.9714	28.1409	28.1564	13	13	13	29.7	55.366	1791200000	38	182210000	308370000	264760000	206330000	413140000	416390000	204340000	213890000	233640000	263160000	295970000	299170000	2.0744	-0.396743	-4.83582	P49419-2;P49419;P49419-4	P49419-2;P49419;P49419-4	Alpha-aminoadipic semialdehyde dehydrogenase	ALDH7A1	1239
32.1677	32.2021	32.4764	32.6724	32.755	32.5327	104	104	104	35.7	367.76	21589000000	630	3104600000	3720300000	4379300000	3557900000	4103000000	2723900000	4824400000	4940800000	5975300000	6845200000	7248400000	6213100000	1.46901	-0.371321	-3.16681	P49454	P49454	Centromere protein F	CENPF	1241
28.3828	28.0107	28.0951	28.52	28.708	28.6036	2	2	2	17.8	17.315	2790500000	29	393990000	214370000	513010000	251180000	705870000	712090000	350000000	270430000	286720000	384930000	438500000	407880000	1.63488	-0.447688	-3.5794	P49459;P49459-3;P49459-2	P49459;P49459-3;P49459-2	Ubiquitin-conjugating enzyme E2 A	UBE2A	1243
31.0804	31.3704	31.2956	30.333	30.7124	30.4781	17	17	17	40.3	58.777	10551000000	298	1732100000	3008600000	2188100000	579160000	1676200000	1366800000	2270600000	2776000000	2635900000	1352500000	1759300000	1495600000	2.20686	0.741008	5.27035	P49591	P49591	Serine--tRNA ligase, cytoplasmic	SARS	1247
27.1304	27.1465	27.2868	27.3057	27.4433	27.4367	5	5	5	34.1	22.949	1150400000	21	139800000	234060000	174920000	101960000	236230000	263380000	146910000	148560000	163740000	165900000	182500000	181660000	1.44083	-0.207355	-3.09951	P49720	P49720	Proteasome subunit beta type-3	PSMB3	1251
28.5572	28.5795	28.6239	29.0771	28.8939	28.9737	18	18	18	26.2	101.89	1527400000	102	124330000	314990000	306430000	192070000	310120000	279410000	394970000	401120000	413660000	566360000	498800000	527170000	2.65442	-0.394743	-6.97974	P49736	P49736	DNA replication licensing factor MCM2	MCM2	1253
30.4565	30.5658	30.4047	30.7071	30.7699	30.6614	25	25	25	52.4	76.715	5419700000	168	704280000	1266400000	973610000	538910000	1018000000	918470000	1473400000	1589400000	1421400000	1752900000	1830900000	1698300000	1.85046	-0.237147	-4.16304	P49915;P49915-2	P49915;P49915-2	GMP synthase [glutamine-hydrolyzing]	GMPS	1267
29.4463	29.4779	29.3865	29.1407	29.283	29.0934	17	17	17	31.9	77.641	2224000000	96	392550000	506890000	512360000	163550000	374710000	273970000	731510000	747710000	701810000	591880000	653230000	572760000	1.8636	0.264537	4.20055	P49959-2;P49959;P49959-3	P49959-2;P49959;P49959-3	Double-strand break repair protein MRE11A	MRE11A	1269
31.1052	31.199	31.0906	30.2901	30.3958	30.2368	24	24	16	65.6	50.663	12890000000	223	2304600000	3787600000	2811600000	1038300000	1490300000	1457600000	2310000000	2465100000	2286700000	1312900000	1412700000	1265300000	3.85348	0.824039	14.2688	P50395;P50395-2	P50395;P50395-2	Rab GDP dissociation inhibitor beta	GDI2	1272
30.0372	30.1425	30.0127	30.4893	30.4185	30.3367	12	12	12	49.2	28.994	9051600000	97	1115800000	1855500000	1371100000	1236100000	1952300000	1520800000	1101800000	1185200000	1083200000	1507300000	1435100000	1356000000	2.38508	-0.350728	-5.90337	P50402	P50402	Emerin	EMD	1273
32.3711	32.4565	32.528	31.3641	31.4638	31.5311	14	14	14	40.4	41.331	32210000000	133	5555900000	8744900000	7886200000	2294000000	3968800000	3760300000	5555000000	5893500000	6192900000	2763900000	2961700000	3103100000	3.94405	0.998896	15.0445	P50502;Q8NFI4;Q8IZP2	P50502;Q8NFI4	Hsc70-interacting protein;Putative protein FAM10A5	ST13;ST13P5	1277
25.7178	25.7729	25.8747	25.5166	25.4564	25.4349	3	3	3	10.1	39.038	367630000	4	126110000	117880000	39827000	21995000	31931000	29895000	55185000	57336000	61525000	48003000	46041000	45360000	2.44535	0.319143	6.1311	P50613	P50613	Cyclin-dependent kinase 7	CDK7	1282
31.5328	31.6611	31.8088	31.3531	31.461	31.4155	61	61	61	32.4	250.75	11889000000	337	2299000000	2830300000	2674600000	1370800000	1515900000	1198100000	3106900000	3395800000	3761800000	2743000000	2955900000	2864300000	1.40258	0.257706	3.00937	P50748;P50748-2	P50748	Kinetochore-associated protein 1	KNTC1	1284
34.8677	34.8685	34.9028	35.2428	35.4151	35.3776	36	36	36	66.4	59.62	231270000000	702	27109000000	39592000000	36703000000	27713000000	51806000000	48351000000	31350000000	31366000000	32121000000	40658000000	45814000000	44639000000	3.01538	-0.465483	-8.69029	P50990;P50990-2;P50990-3	P50990;P50990-2;P50990-3	T-complex protein 1 subunit theta	CCT8	1288
28.467	28.4291	28.4941	28.7615	28.774	28.8387	14	14	13	23.4	82.842	1413600000	70	161400000	316660000	274430000	148660000	254460000	257970000	371040000	361410000	378070000	455080000	459020000	480080000	3.3754	-0.328029	-10.7709	P51003;P51003-2;Q9NRJ5	P51003;P51003-2	Poly(A) polymerase alpha	PAPOLA	1291
25.1771	25.2206	25.4044	26.1711	25.7515	25.5793	6	3	3	11.4	74.222	154930000	6	9557600	37998000	9723100	25786000	42173000	29688000	37937000	39097000	44412000	75561000	56490000	50136000	1.39735	-0.566624	-2.99715	P51116	P51116	Fragile X mental retardation syndrome-related protein 2	FXR2	1293
28.2616	27.8949	27.9765	29.2037	29.0359	28.7906	7	7	4	42.1	23.482	2837900000	42	316750000	370520000	330930000	528490000	711840000	579340000	321800000	249570000	264090000	618290000	550390000	464330000	2.38551	-0.96575	-5.905	P51148;P51148-2	P51148;P51148-2	Ras-related protein Rab-5C	RAB5C	1294
29.4004	29.4085	29.2808	29.7917	29.8235	29.7066	10	10	10	55.6	23.489	5571600000	91	750900000	921210000	741490000	834510000	1366600000	956880000	708600000	712570000	652230000	929380000	950100000	876160000	2.79358	-0.410719	-7.59975	P51149	P51149	Ras-related protein Rab-7a	RAB7A	1295
23.7821	24.2933	23.9983	23.4711	23.1645	22.9736	2	2	2	10.9	24.853	98213000	4	19355000	28069000	25773000	4625800	5197900	15191000	14425000	20560000	16758000	11628000	9402000	8236600	1.77928	0.8215	3.9639	P51157-2;P51157-3;P51157	P51157-2;P51157-3;P51157	Ras-related protein Rab-28	RAB28	1298
28.8963	28.9742	29.0246	29.5212	29.576	29.3181	26	26	14	19	181.26	2267600000	132	331010000	412910000	390900000	394300000	450330000	288150000	499640000	527360000	546100000	770470000	800340000	669330000	2.36636	-0.506742	-5.8341	P51532-5;P51532-2;P51532-3;P51532-4;P51532	P51532-5;P51532-2;P51532-3;P51532-4;P51532	Transcription activator BRG1	SMARCA4	1301
28.3769	28.3896	28.5251	29.1155	29.2902	29.0605	11	11	11	34.1	27.991	3058000000	49	310760000	438700000	443890000	457950000	731670000	675030000	348570000	351670000	386300000	581630000	656480000	559850000	3.0049	-0.724834	-8.6357	P51572;P51572-2	P51572;P51572-2	B-cell receptor-associated protein 31	BCAP31	1304
28.8061	28.9575	29.1252	29.1874	29.2594	29.2311	9	9	9	21.2	54.847	3175300000	92	322290000	576660000	613410000	324530000	674050000	664320000	469350000	521280000	585560000	611330000	642610000	630120000	1.30367	-0.262993	-2.7824	P51648;P51648-2	P51648;P51648-2	Fatty aldehyde dehydrogenase	ALDH3A2	1309
30.7669	30.7148	30.5695	29.9292	30.0304	30.0792	11	11	11	44.8	37.025	7995000000	231	1387800000	2124100000	1628500000	641160000	1094900000	1118600000	1827100000	1762300000	1593400000	1022300000	1096600000	1134300000	3.09108	0.670823	9.09396	P51665	P51665	26S proteasome non-ATPase regulatory subunit 7	PSMD7	1311
29.3878	29.462	29.5947	29.9725	29.7974	29.7481	24	24	23	31.3	109.82	2831600000	139	319720000	539220000	627670000	333310000	547910000	463750000	702420000	739500000	810740000	1053500000	933080000	901710000	1.76629	-0.357887	-3.92826	P51784;Q13107-2;Q13107	P51784	Ubiquitin carboxyl-terminal hydrolase 11	USP11	1314
29.6709	29.5299	29.6356	29.8413	30.089	29.8337	9	9	9	48.6	20.12	6013500000	75	630010000	1008800000	1109700000	877030000	1426800000	961140000	854710000	775130000	834100000	961880000	1142100000	956850000	1.52006	-0.309224	-3.2907	P51809-3;P51809;P51809-2	P51809-3;P51809;P51809-2	Vesicle-associated membrane protein 7	VAMP7	1315
31.2177	31.2902	31.1916	31.3912	31.3146	31.3202	36	36	36	30.2	152.78	9524100000	302	1622500000	1883300000	1755800000	1156800000	1717100000	1388600000	2497200000	2625900000	2452500000	2816300000	2670800000	2681200000	1.32628	-0.108858	-2.83352	P52701;P52701-3;P52701-4;P52701-2	P52701;P52701-3;P52701-4;P52701-2	DNA mismatch repair protein Msh6	MSH6	1332
29.1465	29.1182	29.3002	29.5165	29.7123	29.4153	20	20	17	26.6	102.38	2376200000	114	401830000	508840000	411580000	232450000	452820000	368730000	594260000	582710000	661050000	767960000	879620000	715970000	1.58896	-0.359727	-3.46223	P52789;P52790;Q2TB90-3;Q2TB90-2	P52789	Hexokinase-2	HK2	1336
26.7777	26.5183	26.6345	26.0598	25.736	26.2135	4	4	4	10.2	56.878	488140000	17	78254000	149690000	89764000	36401000	62303000	71726000	115050000	96121000	104180000	69950000	55886000	77814000	1.79801	0.640402	4.01565	P53041	P53041	Serine/threonine-protein phosphatase 5	PPP5C	1342
30.9869	31.2279	31.1487	31.4892	31.4566	31.3694	38	38	38	42.6	119.77	8985300000	356	1401800000	1834800000	1549900000	1189700000	1720500000	1288600000	2128000000	2515000000	2380600000	3014300000	2946900000	2774200000	1.79012	-0.317237	-3.99379	P53396-2;P53396;P53396-3	P53396-2;P53396;P53396-3	ATP-citrate synthase	ACLY	1347
28.2107	28.3419	28.3125	28.0115	28.0891	28.178	7	7	7	18.7	36.924	2244200000	31	258970000	588600000	469080000	188250000	301310000	437930000	310650000	340210000	333350000	270590000	285540000	303690000	1.45487	0.19545	3.13294	P53611	P53611	Geranylgeranyl transferase type-2 subunit beta	RABGGTB	1349
31.9224	31.6637	31.4625	31.1887	31.143	31.0585	39	39	39	37.8	138.34	10938000000	436	2386700000	2525900000	2317200000	1072000000	1546300000	1090300000	4070000000	3401800000	2959000000	2447600000	2371200000	2236400000	1.78946	0.552758	3.99198	P53621;P53621-2	P53621;P53621-2	Coatomer subunit alpha;Xenin;Proxenin	COPA	1351
31.917	31.9185	31.8879	31.2086	31.2775	31.2156	30	30	30	44.7	75.378	11923000000	329	2223500000	3072000000	2712000000	802280000	1573600000	1539400000	4054900000	4059000000	3973800000	2481600000	2603000000	2493600000	5.01451	0.673878	28.0056	P54136;P54136-2	P54136;P54136-2	Arginine--tRNA ligase, cytoplasmic	RARS	1363
28.4367	28.399	28.2769	28.8158	28.7473	28.6775	12	12	12	29	52.385	2097200000	85	234960000	554820000	318460000	85145000	547030000	356780000	363320000	353960000	325230000	472510000	450600000	429330000	2.41258	-0.375996	-6.0064	P54578-2;P54578-3;P54578	P54578-2;P54578-3;P54578	Ubiquitin carboxyl-terminal hydrolase 14	USP14	1366
32.2241	32.3363	32.1778	32.4133	32.5264	32.4491	17	17	14	57.7	43.171	26695000000	323	3988700000	5163600000	4474600000	3483300000	4686400000	4898300000	5016700000	5422600000	4858400000	5719800000	6186100000	5863500000	1.70358	-0.216852	-3.75918	P54727;P54727-2	P54727;P54727-2	UV excision repair protein RAD23 homolog B	RAD23B	1374
25.9488	26.0704	26.1647	26.5006	26.3567	26.7021	5	5	4	6.4	104.51	320710000	17	13841000	92865000	69780000	37523000	56754000	49950000	64770000	70466000	75224000	94945000	85934000	109180000	1.7499	-0.458504	-3.88359	P54764-2;P54764	P54764-2;P54764	Ephrin type-A receptor 4	EPHA4	1375
29.4713	29.6214	29.1114	28.8592	28.9251	28.8454	11	11	11	27.1	49.222	3997900000	76	721880000	1192600000	673850000	398320000	521460000	489770000	744300000	825890000	579980000	486940000	509700000	482330000	1.57364	0.524808	3.42366	P55010	P55010	Eukaryotic translation initiation factor 5	EIF5	1377
27.5756	27.5593	27.4887	27.2314	27.3559	27.3867	9	9	9	27.5	40.746	1279100000	59	166810000	329290000	227650000	105300000	229150000	220900000	200030000	197780000	188330000	157570000	171770000	175480000	1.78366	0.216532	3.97597	P55039	P55039	Developmentally-regulated GTP-binding protein 2	DRG2	1381
33.0779	33.0968	33.1456	33.5353	33.5503	33.3784	38	38	38	49.6	89.321	36749000000	522	5225100000	7199100000	6461600000	4333300000	7341400000	6188100000	9066400000	9185900000	9502100000	12449000000	12579000000	11166000000	2.54171	-0.38125	-6.51054	P55072	P55072	Transitional endoplasmic reticulum ATPase	VCP	1383
27.5213	27.3691	27.4502	28.2073	28.096	27.8624	20	20	20	16.1	182	809160000	47	126020000	138970000	119170000	165640000	161200000	98155000	192630000	173350000	183370000	309920000	286900000	244020000	2.27193	-0.608389	-5.49474	P55196-2;P55196-6;P55196-3;P55196-1;P55196;P55196-5	P55196-2;P55196-6;P55196-3;P55196-1;P55196;P55196-5	Afadin	MLLT4	1385
26.9707	26.877	26.7886	26.3778	26.6183	26.5569	5	5	5	19.1	33.31	754800000	39	117860000	164240000	140640000	73613000	137180000	121280000	131520000	123250000	115920000	87198000	103020000	98721000	1.80828	0.361093	4.04424	P55212;P55212-2	P55212	Caspase-6;Caspase-6 subunit p18;Caspase-6 subunit p11	CASP6	1389
29.0274	28.6662	28.6227	28.2008	27.7722	27.5275	10	10	10	30.7	40.545	2589700000	55	577130000	749380000	577110000	203380000	283110000	199550000	547160000	425970000	413330000	308530000	229220000	193470000	1.79091	0.938585	3.99597	P55263;P55263-3;P55263-2;P55263-4	P55263;P55263-3;P55263-2;P55263-4	Adenosine kinase	ADK	1390
30.1797	30.0861	30.0781	30.6635	30.5431	30.5525	27	27	27	37.2	103.28	4435400000	173	618760000	711640000	741810000	581860000	840620000	940710000	1216200000	1139800000	1133500000	1700700000	1564500000	1574800000	3.1331	-0.471684	-9.32542	P55786;P55786-2;A6NEC2;A6NEC2-2;A6NEC2-3	P55786;P55786-2	Puromycin-sensitive aminopeptidase	NPEPPS	1394
32.4452	32.478	32.5656	32.1942	32.152	32.1414	30	30	30	47.9	92.48	19630000000	407	3425300000	4961900000	4606600000	1587200000	2784300000	2264600000	5847600000	5982200000	6356500000	4913700000	4772100000	4737100000	2.97367	0.333771	8.47495	P55884;P55884-2	P55884;P55884-2	Eukaryotic translation initiation factor 3 subunit B	EIF3B	1397
27.8812	27.6995	27.5896	28.0217	28.1568	28.0378	7	7	5	17.5	48.944	1783200000	38	227660000	91164000	317160000	190170000	507120000	449920000	247220000	217960000	201980000	272500000	299250000	275560000	1.66827	-0.348634	-3.66609	P56545;P56545-3;P56545-2	P56545;P56545-3;P56545-2	C-terminal-binding protein 2	CTBP2	1403
26.7011	26.8683	26.8062	26.9925	27.3851	27.2899	3	3	3	11.7	27.978	828780000	28	105580000	173350000	150290000	99224000	199560000	100760000	109100000	122510000	117350000	133520000	175280000	164090000	1.55065	-0.430612	-3.36624	P57088	P57088	Transmembrane protein 33	TMEM33	1409
31.3396	31.4252	31.5125	31.8011	31.8076	31.8038	38	38	38	51.6	106.37	11232000000	291	1562100000	2357400000	2210100000	1188800000	2103700000	1809500000	2717400000	2883500000	3063400000	3741800000	3758700000	3748800000	2.78835	-0.378403	-7.57559	P57740;P57740-2;P57740-3	P57740;P57740-2;P57740-3	Nuclear pore complex protein Nup107	NUP107	1411
28.7786	28.5526	28.7395	29.1251	29.0696	29.1969	8	7	7	29.6	35.08	3482500000	45	426340000	596640000	508300000	472280000	770460000	708500000	460490000	393730000	448180000	585520000	563410000	615390000	2.29698	-0.440317	-5.58316	P60510	P60510	Serine/threonine-protein phosphatase 4 catalytic subunit	PPP4C	1427
34.4654	34.574	34.5167	34.091	34.2648	34.2519	28	28	14	58.9	46.153	123380000000	433	20954000000	31148000000	26863000000	10468000000	23305000000	10646000000	23720000000	25574000000	24579000000	18299000000	20641000000	20457000000	2.10473	0.316113	4.93277	P60842;P60842-2	P60842;P60842-2	Eukaryotic initiation factor 4A-I	EIF4A1	1432
31.4705	31.5154	31.5066	31.7344	31.7752	31.81	10	10	10	39	27.399	23181000000	186	2816800000	4416800000	3795400000	2864900000	4858000000	4429600000	2975500000	3069600000	3051000000	3572800000	3675300000	3764900000	3.36187	-0.275688	-10.6848	P60900;P60900-2;P60900-3	P60900;P60900-2;P60900-3	Proteasome subunit alpha type-6	PSMA6	1435
30.1182	30.2009	29.8725	29.5494	29.6906	29.6101	16	16	16	41.9	55.704	5970500000	87	1112700000	1575800000	966820000	578430000	970970000	765730000	1165400000	1234200000	982900000	785710000	866500000	819460000	1.85914	0.447144	4.18777	P61011;P61011-2	P61011;P61011-2	Signal recognition particle 54 kDa protein	SRP54	1440
31.2614	30.8686	30.9624	30.1678	30.1821	30.2141	16	16	16	45.9	44.76	10601000000	106	2128600000	2562700000	2423900000	849070000	1292500000	1344100000	2574100000	1960500000	2092300000	1206200000	1218200000	1245500000	2.67503	0.842812	7.06865	P61160;P61160-2	P61160;P61160-2	Actin-related protein 2	ACTR2	1451
28.9148	28.78	28.6083	29.3217	29.1254	29.1773	9	9	9	35.6	29.945	3552200000	41	474180000	643680000	430140000	526330000	754600000	723260000	506100000	460930000	409230000	670980000	585640000	607080000	1.84258	-0.44043	-4.14065	P61247	P61247	40S ribosomal protein S3a	RPS3A	1458
28.9255	29.1937	29.0387	29.3079	29.5208	29.2772	9	4	4	41.3	28.302	4472100000	45	460750000	872760000	719000000	587110000	1041800000	790650000	509850000	614010000	551480000	664610000	770250000	650610000	1.35365	-0.315995	-2.89602	P61981	P61981	14-3-3 protein gamma;14-3-3 protein gamma, N-terminally processed	YWHAG	1474
24.942	24.8473	25.4434	26.1927	25.889	25.9176	3	3	3	23.8	14.839	373650000	5	21503000	28845000	34534000	39734000	133730000	115310000	32232000	30185000	45627000	76699000	62139000	63385000	1.93816	-0.922213	-4.41783	P62244	P62244	40S ribosomal protein S15a	RPS15A	1483
25.2582	25.1863	24.8968	25.4858	25.8841	25.4507	2	2	2	16.1	15.807	315550000	9	25169000	59275000	45106000	42888000	82589000	60520000	40132000	38179000	31239000	46989000	61928000	45859000	1.30154	-0.49308	-2.7776	P62266	P62266	40S ribosomal protein S23	RPS23	1489
25.5561	26.0328	25.8471	26.6476	26.2234	26.5531	3	3	3	16.5	18.431	541330000	6	38545000	99111000	87213000	73773000	106570000	136120000	49335000	68651000	60360000	105130000	78346000	98465000	1.60525	-0.662696	-3.50352	P62280	P62280	40S ribosomal protein S11	RPS11	1492
28.8362	28.5172	28.5101	27.9923	28.1263	27.714	14	14	14	46.3	44.172	2429800000	60	434300000	921860000	361270000	176880000	297400000	238070000	479250000	384170000	382290000	267010000	293000000	220170000	1.85411	0.676926	4.17343	P62333	P62333	26S protease regulatory subunit 10B	PSMC6	1498
30.6204	30.6073	30.521	30.353	30.4756	30.343	14	14	14	42.1	45.462	10096000000	143	1621000000	2290000000	1804800000	1024200000	1818400000	1537900000	1650700000	1635800000	1540800000	1371400000	1493000000	1361900000	1.65962	0.192423	3.6435	P62495-2;P62495	P62495-2;P62495	Eukaryotic peptide chain release factor subunit 1	ETF1	1501
29.9319	29.7683	29.762	30.5692	30.4537	30.5063	12	12	12	43.3	29.597	8418200000	94	1023400000	1063700000	803880000	1281300000	1995800000	2250100000	1024200000	914440000	910450000	1593100000	1470500000	1525100000	3.35218	-0.688979	-10.6237	P62701;Q8TD47;P22090	P62701	40S ribosomal protein S4, X isoform	RPS4X	1503
30.4711	30.4998	30.173	30.6409	30.6834	30.7645	9	9	9	37.2	17.695	11107000000	91	1464000000	2032600000	1587100000	1227800000	2399800000	2396000000	1488400000	1518300000	1210500000	1674300000	1724400000	1824000000	1.33258	-0.314978	-2.84785	P62750	P62750	60S ribosomal protein L23a	RPL23A	1505
30.0869	30.1471	30.0615	30.3894	30.4049	30.3503	10	10	10	39.4	24.423	9365900000	102	1152900000	1772600000	1468000000	1174500000	2006600000	1791300000	1140400000	1189000000	1120500000	1406400000	1421600000	1368800000	3.14467	-0.283001	-9.39007	P62826	P62826	GTP-binding nuclear protein Ran	RAN	1510
23.6899	24.1073	24.1233	24.7863	24.3431	24.6561	3	3	3	26.9	15.069	144430000	11	12968000	25219000	21674000	23488000	26700000	34385000	13532000	18073000	18274000	28935000	21281000	26437000	1.4882	-0.621646	-3.21307	P62847-2;P62847-3;P62847;P62847-4	P62847-2;P62847-3;P62847;P62847-4	40S ribosomal protein S24	RPS24	1512
28.9583	29.1235	28.8573	29.4336	29.5217	29.2975	6	6	6	26.3	24.831	4507500000	30	302740000	883650000	628780000	597100000	1211100000	884130000	521590000	584860000	486310000	725090000	770770000	659840000	1.90512	-0.437897	-4.32059	P62906	P62906	60S ribosomal protein L10a	RPL10A	1516
27.597	27.4641	27.4499	28.0301	27.7834	27.8635	4	4	4	23.6	20.252	1509900000	19	189240000	278730000	213320000	222450000	317280000	288900000	203020000	185150000	183340000	274090000	231020000	244210000	1.96446	-0.388652	-4.49636	P62913;P62913-2	P62913;P62913-2	60S ribosomal protein L11	RPL11	1517
31.508	31.5323	31.5311	31.6259	31.8021	31.6969	15	15	14	49.1	44.179	19228000000	287	2479100000	4120300000	3073200000	2110000000	3818400000	3626900000	3053800000	3105800000	3103200000	3313900000	3744500000	3481200000	1.62809	-0.184521	-3.5619	P63092-3;P63092-2;P63092;P63092-4;Q5JWF2-2;Q5JWF2;P38405;P38405-2	P63092-3;P63092-2;P63092;P63092-4;Q5JWF2-2;Q5JWF2	Guanine nucleotide-binding protein G(s) subunit alpha isoforms short;Guanine nucleotide-binding protein G(s) subunit alpha isoforms XLas	GNAS	1526
28.3422	28.3993	28.3298	27.4416	27.3614	27.7621	6	6	6	15.7	51.691	1619000000	53	256510000	431590000	372840000	104150000	206770000	247170000	340300000	354030000	337380000	182280000	172430000	227620000	2.59383	0.835419	6.724	P63151;P63151-2;Q66LE6;Q9Y2T4-3;Q00005-6;Q9Y2T4-4;Q00005;Q00005-2;Q9Y2T4-2;Q9Y2T4;Q00005-3;Q00005-4;Q00005-5;Q00005-7	P63151;P63151-2	Serine/threonine-protein phosphatase 2A 55 kDa regulatory subunit B alpha isoform	PPP2R2A	1530
34.3728	34.2984	34.3765	34.6954	34.9349	34.8218	24	24	1	58.7	41.792	169510000000	485	20558000000	26856000000	25746000000	21905000000	38621000000	35826000000	22245000000	21127000000	22302000000	27819000000	32843000000	30368000000	2.50195	-0.468156	-6.35162	P63261	P63261	Actin, cytoplasmic 2;Actin, cytoplasmic 2, N-terminally processed	ACTG1	1539
28.4951	28.6201	28.6484	28.8529	28.9456	28.6957	10	10	10	30.4	45.143	3105700000	61	402140000	447410000	559560000	397860000	722070000	576680000	378330000	412580000	420750000	484830000	517010000	434780000	1.31375	-0.243559	-2.80514	P68400;Q8NEV1;P68400-2	P68400;Q8NEV1;P68400-2	Casein kinase II subunit alpha;Casein kinase II subunit alpha 3	CSNK2A1;CSNK2A3	1552
29.3411	29.455	29.2234	29.7113	29.9093	29.9454	25	25	2	27.5	134.19	2825000000	164	258740000	591680000	358710000	473950000	610750000	531190000	680070000	735940000	626790000	879010000	1008300000	1033900000	2.19086	-0.5155	-5.21629	Q5JPE7-2;P69849;Q5JPE7;Q5JPE7-3	Q5JPE7-2;P69849;Q5JPE7;Q5JPE7-3	Nodal modulator 2;Nodal modulator 3	NOMO2;NOMO3	1557
32.0546	32.1163	32.1586	31.6673	31.7659	31.7492	38	38	38	44.7	102.36	14676000000	420	2896000000	3753900000	3308100000	1033600000	1963100000	1721100000	4460700000	4655400000	4793900000	3410300000	3651700000	3609500000	3.05789	0.38237	8.91487	P78344;P78344-2	P78344;P78344-2	Eukaryotic translation initiation factor 4 gamma 2	EIF4G2	1564
30.9471	30.8043	30.8089	31.452	31.3743	31.5187	33	33	33	39.9	107.97	8132700000	283	1175400000	1261800000	1266900000	1095400000	1656000000	1677200000	2070200000	1875100000	1881000000	2937600000	2783600000	3076700000	3.16069	-0.594912	-9.48033	P78347-2;P78347-4;P78347-3;P78347;P78347-5;Q86UP8-3;Q86UP8;Q6EKJ0	P78347-2;P78347-4;P78347-3;P78347	General transcription factor II-I	GTF2I	1566
28.9557	28.953	28.7472	28.0599	28.1488	27.8954	7	7	7	28.6	27.566	2825400000	43	533810000	775270000	570940000	189320000	415430000	340650000	520620000	519680000	450570000	279820000	297600000	249670000	2.95697	0.85057	8.3901	P78417;P78417-3;P78417-2	P78417;P78417-3;P78417-2	Glutathione S-transferase omega-1	GSTO1	1573
26.2462	26.4613	26.7035	26.9473	26.8576	27.1338	5	5	5	14.8	50.2	638010000	36	47116000	86984000	123250000	98059000	110460000	172130000	79596000	92395000	109280000	129400000	121600000	147260000	1.51679	-0.509221	-3.2827	P80303-2;P80303	P80303-2;P80303	Nucleobindin-2;Nesfatin-1	NUCB2	1579
26.4041	26.6851	26.641	26.9805	26.7868	26.9416	3	3	3	8.1	56.283	584150000	9	72309000	87192000	103730000	99378000	90464000	131080000	88803000	107900000	104650000	132420000	115780000	128890000	1.43878	-0.326233	-3.09464	P98153-2;P98153;P98153-3	P98153-2;P98153;P98153-3	Integral membrane protein DGCR2/IDD	DGCR2	1594
25.1774	25.5782	25.1201	26.2403	26.0653	25.9882	4	4	4	5.1	96.959	184190000	9	11851000	30875000	27770000	31162000	42119000	40409000	37945000	50096000	36468000	79273000	70214000	66564000	2.11557	-0.806032	-4.96779	P98194-2;P98194-4;P98194;P98194-3;P98194-5;P98194-8;P98194-9;P98194-6;P98194-7	P98194-2;P98194-4;P98194;P98194-3;P98194-5;P98194-8;P98194-9;P98194-6;P98194-7	Calcium-transporting ATPase type 2C member 1	ATP2C1	1598
25.2409	25.5509	25.404	25.1217	24.9842	24.97	2	2	2	5.5	49.074	163350000	11	16676000	66106000	25678000	10724000	8168000	36001000	39652000	49156000	44398000	36507000	33190000	32863000	1.66924	0.37329	3.66863	Q00013-2;Q00013-3;Q00013	Q00013-2;Q00013-3;Q00013	55 kDa erythrocyte membrane protein	MPP1	1601
30.6845	30.6983	30.5686	30.0405	29.9411	30.1495	39	39	39	37.2	141.45	5361300000	203	1031200000	1483100000	1243900000	492290000	515950000	594810000	1725600000	1742300000	1592500000	1104300000	1030800000	1191000000	2.94402	0.60677	8.32488	Q00341;Q00341-2	Q00341;Q00341-2	Vigilin	HDLBP	1604
31.4311	31.5116	31.4341	31.9118	31.9784	31.8734	21	21	21	27.6	90.583	11762000000	210	1695700000	2374800000	1941600000	1362400000	2406700000	1980600000	2895300000	3061500000	2901400000	4040200000	4231000000	3934100000	3.47641	-0.462252	-11.4336	Q00839;Q00839-2	Q00839;Q00839-2	Heterogeneous nuclear ribonucleoprotein U	HNRNPU	1611
33.2043	33.4639	33.7275	33.9622	34.0775	34.4522	123	123	113	61.1	274.61	54294000000	1062	6486100000	8760200000	9904300000	8445000000	10198000000	10500000000	9896500000	11848000000	14223000000	16736000000	18128000000	23504000000	1.52601	-0.698739	-3.30532	Q01082;Q01082-2;Q01082-3	Q01082;Q01082-2;Q01082-3	Spectrin beta chain, non-erythrocytic 1	SPTBN1	1613
29.4852	29.2297	29.3982	30.0471	29.7577	29.9471	7	7	7	40.8	32.103	6083600000	66	812640000	849450000	1017700000	988430000	1073600000	1341800000	751510000	629550000	707540000	1109400000	907710000	1035100000	2.07026	-0.546237	-4.82271	Q01105-2;Q01105-3;Q01105-4;Q01105;P0DME0	Q01105-2;Q01105-3;Q01105-4;Q01105;P0DME0	Protein SET;Protein SETSIP	SET;SETSIP	1615
28.1793	28.4259	28.2884	27.5183	27.7338	27.835	11	11	11	28.4	51.901	1928100000	44	314350000	554000000	463510000	105810000	229010000	261420000	303950000	360620000	327830000	192230000	223200000	239430000	2.1629	0.602161	5.1229	Q01518;Q01518-2	Q01518;Q01518-2	Adenylyl cyclase-associated protein 1	CAP1	1617
30.0174	30.2308	30.3038	30.5647	30.693	30.6794	9	9	8	17.2	55.01	9135400000	107	978770000	1743100000	1502600000	1139100000	1983800000	1788000000	1086800000	1260000000	1325400000	1588100000	1735800000	1719600000	2.081	-0.461679	-4.85679	Q01650;Q9UM01	Q01650	Large neutral amino acids transporter small subunit 1	SLC7A5	1620
28.6086	28.5761	28.5898	29.0636	29.0961	28.8176	10	10	10	12.7	100.83	1692800000	52	274150000	358580000	378910000	192170000	281560000	207470000	409300000	400190000	404000000	561070000	573860000	473120000	1.97725	-0.400962	-4.53493	Q01780;Q01780-2	Q01780;Q01780-2	Exosome component 10	EXOSC10	1621
29.733	29.7723	29.858	30.2554	29.9699	30.1582	64	64	64	27.4	301.79	3605000000	185	421930000	559020000	585610000	831610000	660120000	546670000	892350000	916980000	973060000	1281700000	1051600000	1198200000	1.68678	-0.34009	-3.7147	Q02224-3;Q02224;Q02224-2	Q02224-3;Q02224;Q02224-2	Centromere-associated protein E	CENPE	1628
31.0755	31.2902	31.3682	30.443	30.5432	30.5292	20	20	20	52.5	51.804	13317000000	190	2307800000	3483200000	3175600000	1017500000	1665800000	1667500000	2262900000	2625900000	2771800000	1459700000	1564700000	1549500000	2.86927	0.739482	7.9571	Q02790	Q02790	Peptidyl-prolyl cis-trans isomerase FKBP4;Peptidyl-prolyl cis-trans isomerase FKBP4, N-terminally processed	FKBP4	1633
26.0893	26.1065	26.3783	26.6794	26.7869	26.8379	6	6	6	12.1	83.549	358780000	12	24770000	42488000	79276000	53891000	91285000	67070000	71393000	72250000	87228000	107470000	115790000	119950000	2.27706	-0.576697	-5.51278	Q02809;Q02809-2	Q02809;Q02809-2	Procollagen-lysine,2-oxoglutarate 5-dioxygenase 1	PLOD1	1634
30.8189	30.8262	30.7405	31.255	31.3515	31.029	45	45	34	32.6	182.66	7694300000	235	1218700000	1191300000	1331500000	1265800000	1682000000	1005000000	1894200000	1903700000	1794000000	2562700000	2739900000	2191100000	1.86017	-0.416624	-4.19074	Q02880-2;Q02880	Q02880-2;Q02880	DNA topoisomerase 2-beta	TOP2B	1636
28.9532	29.3319	29.231	29.7172	29.7805	29.8381	28	28	28	24.9	180.99	2578300000	103	248480000	413990000	353370000	498290000	570140000	494060000	519720000	675750000	630080000	882590000	922170000	959790000	2.16158	-0.606579	-5.11852	Q02952-3;Q02952-2;Q02952	Q02952-3;Q02952-2;Q02952	A-kinase anchor protein 12	AKAP12	1637
29.6863	29.7979	30.0033	30.1168	30.2573	30.4947	72	66	58	10.9	860.65	4006200000	200	464340000	704660000	718790000	528740000	874820000	714900000	863900000	933410000	1076200000	1164300000	1283400000	1512900000	1.48042	-0.460428	-3.19427	Q03001;Q03001-14;Q03001-8;Q03001-9;Q03001-13;Q03001-10	Q03001;Q03001-14;Q03001-8	Dystonin	DST	1639
29.3324	29.4162	29.1215	29.6725	29.728	29.6898	24	22	22	39.7	69.948	2485600000	89	251940000	435790000	489460000	277940000	563430000	467020000	675970000	716420000	584050000	855680000	889240000	866020000	1.9856	-0.406729	-4.56022	Q03252	Q03252	Lamin-B2	LMNB2	1645
27.3416	27.2951	27.3178	26.9905	26.9201	26.9602	4	4	4	21.9	33.325	1109700000	36	163710000	264620000	201600000	161510000	160530000	157710000	170070000	164680000	167290000	133340000	126990000	130570000	3.91592	0.361165	14.7993	Q04323;Q04323-2	Q04323;Q04323-2	UBX domain-containing protein 1	UBXN1	1651
33.4345	33.5336	33.6297	32.9486	33.1696	33.3499	52	52	1	36.9	166.62	41732000000	572	8195500000	9483400000	9160400000	4444500000	5231400000	5217300000	11609000000	12434000000	13291000000	8289200000	9661500000	10948000000	1.3635	0.376564	2.91866	Q04637-4;Q04637-5;Q04637-3;Q04637;Q04637-9;Q04637-6;REV__Q8NEG2-2;REV__Q8NEG2	Q04637-4;Q04637-5;Q04637-3;Q04637;Q04637-9;Q04637-6	Eukaryotic translation initiation factor 4 gamma 1	EIF4G1	1652
26.4725	26.4724	26.8655	27.0112	27.1254	27.1207	7	3	2	9.6	83.2	424220000	10	18614000	101340000	82758000	48929000	76606000	95971000	93112000	93106000	122270000	135260000	146410000	145930000	1.61964	-0.482323	-3.54025	Q04724;Q04727-2;Q04727-4;Q04727;Q04727-3	Q04724;Q04727-2;Q04727-4;Q04727;Q04727-3	Transducin-like enhancer protein 1;Transducin-like enhancer protein 4	TLE1;TLE4	1656
28.4398	28.4677	28.4075	28.6985	28.7996	28.7154	8	8	4	12.8	82.221	1420600000	44	181760000	271880000	276830000	105830000	342440000	241830000	364110000	371220000	356060000	435630000	467230000	440750000	2.95406	-0.299477	-8.37542	Q04726-2;Q04726-3;Q04726-6;Q04726-5;Q04726;Q04726-7;Q04726-4	Q04726-2;Q04726-3;Q04726-6;Q04726-5;Q04726;Q04726-7;Q04726-4	Transducin-like enhancer protein 3	TLE3	1657
31.5197	32.1161	32.0699	32.6797	32.7673	32.6055	35	35	35	42.5	100.1	18828000000	428	1691700000	3526100000	2559000000	3279200000	4108000000	3664400000	3078700000	4654900000	4508100000	6879500000	7310600000	6535000000	1.78045	-0.782296	-3.96712	Q05086-3;Q05086;Q05086-2	Q05086-3;Q05086;Q05086-2	Ubiquitin-protein ligase E3A	UBE3A	1661
26.9664	26.7447	26.502	26.3244	25.7763	26.1837	6	6	6	13.9	52.827	351370000	20	79088000	119440000	82106000	18546000	18586000	33606000	131130000	112450000	95035000	84028000	57470000	76221000	1.41174	0.642909	3.03082	Q06124-3;Q06124-2;Q06124	Q06124-3;Q06124-2;Q06124	Tyrosine-protein phosphatase non-receptor type 11	PTPN11	1667
30.1229	30.158	29.9557	29.6463	29.8333	29.6417	20	20	15	36.1	76.758	3372000000	151	591370000	794590000	763880000	268520000	550470000	403200000	1169200000	1198000000	1041300000	840270000	956540000	837580000	1.85979	0.371805	4.18963	Q06210-2;Q06210	Q06210-2;Q06210	Glutamine--fructose-6-phosphate aminotransferase [isomerizing] 1	GFPT1	1669
26.2271	26.2123	26.2811	25.6273	25.8694	25.8028	10	9	8	20.2	66.459	230730000	23	45973000	66270000	58753000	14042000	27613000	18078000	78548000	77747000	81546000	51831000	61301000	58536000	2.48898	0.473642	6.30051	Q06787-6;Q06787-2;Q06787-4;Q06787-7;Q06787-8;Q06787-5;Q06787-9;Q06787-3;Q06787;Q06787-11;Q06787-10	Q06787-6;Q06787-2;Q06787-4;Q06787-7;Q06787-8;Q06787-5;Q06787-9;Q06787-3;Q06787;Q06787-11;Q06787-10	Fragile X mental retardation protein 1	FMR1	1675
28.3467	28.8109	28.4398	29.0362	29.4917	29.2242	6	6	6	34.6	21.634	3256400000	53	308740000	590260000	368010000	447540000	863960000	677870000	341350000	470920000	364120000	550500000	754920000	627120000	1.68313	-0.71822	-3.70509	Q07020;Q07020-2	Q07020;Q07020-2	60S ribosomal protein L18	RPL18	1677
29.7458	29.8963	29.6753	30.1403	30.3051	30.282	24	24	24	45.5	66.022	3690300000	114	428000000	705690000	631170000	464670000	768020000	692770000	900310000	999250000	857320000	1183400000	1326600000	1305500000	2.31781	-0.469986	-5.65756	Q07065	Q07065	Cytoskeleton-associated protein 4	CKAP4	1678
30.5314	30.717	30.6495	31.1744	31.1446	30.9352	46	46	46	34.1	186.96	6969900000	284	915000000	1349100000	1152600000	1268200000	1369300000	915750000	1551900000	1765000000	1684300000	2423400000	2373900000	2053200000	2.0863	-0.452104	-4.87369	Q07157-2;Q07157	Q07157-2;Q07157	Tight junction protein ZO-1	TJP1	1679
27.3268	27.5333	27.2997	27.6573	27.7256	27.6078	7	7	7	24.3	37.337	1324600000	40	165330000	286700000	187280000	184870000	307890000	192480000	168340000	194240000	165210000	211680000	221940000	204540000	1.56742	-0.276972	-3.40806	Q07820;Q07820-2	Q07820	Induced myeloid leukemia cell differentiation protein Mcl-1	MCL1	1683
27.711	27.8332	28.0364	28.4515	28.4762	28.5093	21	21	21	16.1	167.35	1054700000	49	114490000	158030000	203650000	184170000	194990000	199360000	219710000	239130000	275300000	367080000	373410000	382070000	2.51944	-0.618764	-6.4211	Q08378;Q08378-2;Q08378-4	Q08378;Q08378-2;Q08378-4	Golgin subfamily A member 3	GOLGA3	1698
27.7767	27.2975	27.3327	27.8095	27.968	28.1102	14	14	14	15.3	113.08	767960000	63	153370000	92044000	92017000	126200000	188820000	115510000	229950000	164960000	169030000	235230000	262550000	289750000	1.30652	-0.493586	-2.78882	Q08379;Q08379-2;Q9NVV4-2	Q08379;Q08379-2	Golgin subfamily A member 2	GOLGA2	1699
30.4457	30.5223	30.4758	29.9313	29.9481	29.9818	16	16	16	43.5	40.763	9107200000	159	1493500000	2117500000	1960800000	751550000	1520000000	1264000000	1462400000	1542200000	1493200000	1023800000	1035800000	1060300000	4.40601	0.527527	19.6871	Q08752	Q08752	Peptidyl-prolyl cis-trans isomerase D	PPID	1701
29.4525	29.594	29.377	29.761	29.857	29.8291	16	16	16	26.7	81.074	2968800000	133	304090000	651160000	495010000	272370000	770660000	475470000	734670000	810390000	697180000	909830000	972430000	953810000	2.09269	-0.341216	-4.8941	Q08945	Q08945	FACT complex subunit SSRP1	SSRP1	1702
29.2068	29.3885	29.4134	29.6629	29.6501	29.6564	20	20	20	31	86.47	2603700000	121	331890000	494210000	497870000	275160000	478840000	525730000	619600000	702800000	715000000	849990000	842490000	846160000	2.09732	-0.320213	-4.90895	Q08J23;Q08J23-2;Q08J23-3	Q08J23;Q08J23-2;Q08J23-3	tRNA (cytosine(34)-C(5))-methyltransferase	NSUN2	1705
27.5873	27.7305	27.8283	27.9937	28.0417	27.9041	13	13	13	21.5	91.838	789420000	43	75095000	147380000	140360000	74388000	205400000	146790000	201660000	222700000	238320000	267260000	276310000	251180000	1.51352	-0.264442	-3.27468	Q09161	Q09161	Nuclear cap-binding protein subunit 1	NCBP1	1708
25.0667	24.6684	25.3333	25.8893	25.8677	25.5163	6	6	4	2.4	264.16	162730000	22	24959000	25536000	19743000	39634000	30078000	22778000	35143000	26664000	42276000	62150000	61228000	47994000	1.49308	-0.734943	-3.22489	Q09472	Q09472	Histone acetyltransferase p300	EP300	1709
29.5272	29.3593	29.5556	28.968	29.0518	29.0259	24	13	13	32.4	103.56	2186100000	86	336910000	539460000	629230000	167640000	295500000	217320000	773700000	688710000	789100000	525100000	556500000	546600000	2.66963	0.465474	7.04526	Q10567-3;Q10567-2;Q10567;Q10567-4	Q10567-3;Q10567-2;Q10567;Q10567-4	AP-1 complex subunit beta-1	AP1B1	1715
27.6464	27.4402	27.6169	26.8511	27.134	26.9996	11	11	11	4.1	322.21	640370000	35	115420000	146420000	151920000	84352000	76953000	65299000	210090000	182110000	205830000	121060000	147280000	134180000	2.27599	0.57294	5.50902	Q12830-4;Q12830-2;Q12830	Q12830-4;Q12830-2;Q12830	Nucleosome-remodeling factor subunit BPTF	BPTF	1730
27.7934	27.6722	27.7241	28.4371	28.4182	28.3915	8	8	8	30.3	40.228	1979400000	42	140680000	414590000	344080000	329810000	384920000	365340000	232620000	213880000	221710000	363440000	358710000	352120000	4.27822	-0.685718	-18.2784	Q12907	Q12907	Vesicular integral-membrane protein VIP36	LMAN2	1740
25.8392	25.6225	25.9472	26.6313	26.2386	26.2582	4	3	3	11.3	38.015	563040000	12	62055000	82193000	68733000	75888000	159770000	114410000	60029000	51658000	64698000	103950000	79180000	80263000	1.64033	-0.573105	-3.59344	Q12926-2;Q12926;P26378-4;P26378-2;P26378-5;P26378;P26378-3;Q14576-2;Q14576	Q12926-2;Q12926;P26378-4;P26378-2;P26378-5;P26378;P26378-3	ELAV-like protein 2;ELAV-like protein 4	ELAVL2;ELAVL4	1743
28.1582	28.138	28.1854	28.9813	28.6281	28.7148	13	13	12	21	95.165	1162400000	50	149180000	211580000	159400000	187370000	249510000	205310000	299540000	295380000	305240000	529940000	414880000	440560000	2.33862	-0.614199	-5.73269	Q12959-5;Q12959-3;Q12959-6;Q12959-4;Q12959;Q12959-7;Q12959-2;Q12959-8;Q12959-9;Q15700-5;Q15700-3;Q15700;Q15700-4;Q15700-2	Q12959-5;Q12959-3;Q12959-6;Q12959-4;Q12959;Q12959-7;Q12959-2;Q12959-8;Q12959-9	Disks large homolog 1	DLG1	1745
28.5619	28.4335	28.4261	28.7249	28.8219	28.8362	9	9	9	15.2	82.921	1338700000	45	169730000	172430000	271260000	118760000	315750000	290730000	396270000	362520000	360670000	443670000	474510000	479260000	2.32851	-0.320504	-5.69609	Q12996;Q12996-2;Q12996-3	Q12996	Cleavage stimulation factor subunit 3	CSTF3	1749
28.0131	27.8467	27.7225	27.1495	26.8767	27.1456	11	11	11	10.5	138.49	792850000	48	187670000	363430000	104420000	52046000	33402000	51889000	270880000	241370000	221460000	148870000	123220000	148470000	2.54119	0.803496	6.50843	Q13045-2;Q13045;Q13045-3	Q13045-2;Q13045;Q13045-3	Protein flightless-1 homolog	FLII	1754
28.1575	27.9889	27.7537	28.5054	28.697	28.4909	6	6	5	30.1	20.811	2349700000	35	266390000	399010000	243400000	369870000	560610000	510430000	299400000	266370000	226300000	381050000	435180000	377230000	1.94558	-0.597764	-4.43988	Q13185	Q13185	Chromobox protein homolog 3	CBX3	1771
27.6878	28.0049	27.6339	26.8126	27.0149	26.9983	10	10	4	23.8	56.3	1115800000	38	154790000	364230000	237730000	64699000	160800000	133530000	216200000	269340000	208270000	117870000	135610000	134060000	2.48479	0.83357	6.28406	Q13188;Q13188-2	Q13188;Q13188-2	Serine/threonine-protein kinase 3;Serine/threonine-protein kinase 3 36kDa subunit;Serine/threonine-protein kinase 3 20kDa subunit	STK3	1772
26.8917	27.041	26.9455	27.6811	27.5012	27.5067	10	10	10	12.8	100.89	514510000	43	34385000	65460000	55459000	63914000	147980000	147310000	124510000	138090000	129240000	215200000	189970000	190690000	2.92212	-0.603586	-8.21557	Q13206	Q13206	Probable ATP-dependent RNA helicase DDX10	DDX10	1775
30.0646	30.1577	30.1934	30.7937	30.7603	30.8005	24	24	24	45.3	88.549	5325700000	190	739210000	1083700000	905300000	711680000	978670000	907080000	1122900000	1197800000	1227800000	1861400000	1818700000	1870200000	4.05024	-0.646265	-16.0064	Q13263;Q13263-2	Q13263;Q13263-2	Transcription intermediary factor 1-beta	TRIM28	1781
27.2055	27.0733	27.1828	27.4496	27.3624	27.5179	4	4	4	18.8	24.902	1176500000	29	173840000	190960000	224430000	129220000	234670000	223360000	154760000	141210000	152350000	183290000	172540000	192180000	2.05145	-0.289418	-4.76342	Q13371-2;Q13371	Q13371-2;Q13371	Phosducin-like protein	PDCL	1794
28.3233	28.5277	28.2821	28.0686	28.0659	28.2132	9	9	9	23.9	68.297	1066000000	49	133150000	267070000	235740000	97161000	114170000	218720000	335870000	386980000	326400000	281510000	280980000	311180000	1.3567	0.2618	2.90302	Q13409-6;Q13409-3;Q13409-7;Q13409-2;Q13409-5;Q13409	Q13409-6;Q13409-3;Q13409-7;Q13409-2;Q13409-5;Q13409	Cytoplasmic dynein 1 intermediate chain 2	DYNC1I2	1798
29.8815	29.6622	29.7462	30.3564	30.1672	30.4237	23	23	23	31.6	100.23	3694000000	159	560870000	551460000	560880000	507630000	751460000	761690000	989080000	849570000	900500000	1374600000	1205700000	1440300000	2.28228	-0.552497	-5.53116	Q13435	Q13435	Splicing factor 3B subunit 2	SF3B2	1805
30.5922	30.5801	30.2914	29.7193	29.4012	29.5037	38	38	32	29.4	158.17	4537300000	169	1038700000	1232900000	1039100000	316920000	497280000	412360000	1618700000	1605200000	1314100000	883900000	709000000	761200000	2.65169	0.946501	6.96807	Q13464	Q13464	Rho-associated protein kinase 1	ROCK1	1810
29.9542	30.0435	29.8469	29.212	29.3766	29.5101	13	13	13	31	66.392	3247200000	108	555510000	922890000	705460000	171340000	509060000	382990000	1040200000	1106600000	965620000	621840000	697000000	764560000	2.31191	0.581992	5.6364	Q13492-3;Q13492-2;Q13492-5;Q13492;Q13492-4;O60641-3;O60641-4;O60641	Q13492-3;Q13492-2;Q13492-5;Q13492;Q13492-4	Phosphatidylinositol-binding clathrin assembly protein	PICALM	1812
27.8796	27.9675	28.0409	27.258	27.3789	27.5055	8	8	5	19.7	54.127	1419300000	38	228830000	345950000	301960000	92463000	235680000	214400000	246940000	262450000	276150000	160500000	174530000	190540000	2.61661	0.581838	6.81917	Q13557-8;Q13557-12;Q13557-9;Q13557-10;Q13557-5;Q13557;Q13557-3;Q13557-6;Q13557-4;Q13557-11;Q9UQM7;Q9UQM7-2	Q13557-8;Q13557-12;Q13557-9;Q13557-10;Q13557-5;Q13557;Q13557-3;Q13557-6;Q13557-4;Q13557-11	Calcium/calmodulin-dependent protein kinase type II subunit delta	CAMK2D	1823
30.2423	30.3224	30.3302	30.7672	30.7588	30.7576	27	27	27	41.2	89.677	5096900000	224	627670000	886320000	880060000	663880000	1026500000	1012500000	1270100000	1342600000	1349900000	1827500000	1816900000	1815300000	4.09023	-0.462911	-16.384	Q13616	Q13616	Cullin-1	CUL1	1834
29.6767	29.512	29.6885	30.0333	29.9531	29.9779	26	26	19	32.1	102.3	3012200000	165	325150000	478740000	571370000	355200000	644970000	636780000	858160000	765570000	865250000	1098800000	1039400000	1057400000	2.37642	-0.362363	-5.87124	Q13620-1;Q13620;Q13620-3	Q13620-1;Q13620;Q13620-3	Cullin-4B	CUL4B	1838
31.9235	31.9895	32.286	32.5312	32.5768	32.8443	104	104	1	52.4	282.28	19971000000	651	2889500000	3043900000	3228300000	3555100000	3934000000	3319800000	4073200000	4263800000	5236500000	6206600000	6406300000	7711200000	1.77198	-0.584447	-3.94384	Q13813-3	Q13813-3	Spectrin alpha chain, non-erythrocytic 1	SPTAN1	1850
30.5042	30.4116	30.3676	30.7594	30.65	30.5344	11	11	2	27.8	48.991	9854000000	170	1246400000	1679500000	1658600000	1497200000	1979700000	1792400000	1522900000	1428200000	1385300000	1817600000	1684900000	1555100000	1.34687	-0.220163	-2.88047	Q13838;Q13838-2	Q13838;Q13838-2	Spliceosome RNA helicase DDX39B	DDX39B	1852
29.0088	29.0811	29.1364	29.3714	29.4995	29.3373	13	13	13	32	49.601	3817300000	124	448330000	693300000	693010000	456420000	819770000	706470000	540140000	567900000	590090000	694480000	759000000	678300000	2.21801	-0.32735	-5.30828	Q13895	Q13895	Bystin	BYSL	1859
28.0217	28.04	27.975	27.4435	27.7406	27.7093	6	6	6	38.8	26.319	1742700000	64	244450000	412980000	331760000	125120000	293400000	334970000	272500000	275990000	263830000	182520000	224260000	219450000	1.77813	0.381121	3.96074	Q13907;Q13907-2	Q13907;Q13907-2	Isopentenyl-diphosphate Delta-isomerase 1	IDI1	1860
32.771	32.6903	32.7427	32.4381	32.5567	32.4803	68	68	68	37.4	225.49	24994000000	579	5204200000	5865700000	5167100000	2849000000	3451300000	2457100000	7329300000	6930400000	7186900000	5819000000	6317500000	5991600000	2.35314	0.242972	5.78558	Q14008;Q14008-3;Q14008-2	Q14008;Q14008-3;Q14008-2	Cytoskeleton-associated protein 5	CKAP5	1863
30.0707	30.3767	30.4044	30.8834	30.914	31.0213	28	28	28	38.1	122.29	5963400000	172	756630000	1161000000	859280000	772130000	1195000000	1219400000	1127700000	1394100000	1421100000	1980700000	2023200000	2179400000	2.33287	-0.655619	-5.71185	Q14126	Q14126	Desmoglein-2	DSG2	1867
29.2906	29.2894	29.3177	29.4127	29.67	29.742	17	17	17	21.1	122.56	2627500000	83	353290000	532280000	435980000	370760000	541430000	393760000	656660000	656120000	669130000	714690000	854190000	897940000	1.43212	-0.309034	-3.07886	Q14139;Q14139-2	Q14139;Q14139-2	Ubiquitin conjugation factor E4 A	UBE4A	1869
29.4369	29.3671	29.4466	29.7247	29.7595	29.8755	21	21	21	23.5	107.11	2821100000	180	432620000	596100000	485620000	328720000	497790000	480260000	726740000	692430000	731660000	887180000	908840000	984970000	2.68356	-0.369684	-7.10575	Q14149	Q14149	MORC family CW-type zinc finger protein 3	MORC3	1873
27.7178	27.8461	27.985	28.3169	28.5734	28.5251	20	20	18	15.6	174.88	1048000000	66	98757000	99858000	198310000	168160000	270760000	212150000	220740000	241270000	265660000	334380000	399450000	386300000	2.31436	-0.622216	-5.64517	Q14160;Q14160-3;Q14160-2;Q9BTT6-2	Q14160;Q14160-3;Q14160-2	Protein scribble homolog	SCRIB	1878
29.1064	29.1167	29.2084	28.7044	28.9595	28.956	34	34	33	21.2	215.34	2099100000	99	413440000	530610000	515140000	210170000	254990000	174760000	577980000	582120000	620310000	437420000	522000000	520750000	1.39486	0.270555	2.99135	Q14185	Q14185	Dedicator of cytokinesis protein 1	DOCK1	1883
29.2253	28.8556	29.0831	28.1933	28.2877	28.0158	13	13	13	43.9	33.712	3266300000	49	757080000	780880000	701630000	256720000	418360000	351590000	627600000	485750000	568700000	306930000	327680000	271400000	2.57296	0.889036	6.63779	Q14232;Q14232-2	Q14232;Q14232-2	Translation initiation factor eIF-2B subunit alpha	EIF2B1	1890
28.2453	28.4322	28.4586	28.6575	28.7215	28.6421	12	12	12	33.2	47.064	2706800000	60	199790000	538960000	472190000	284310000	621870000	589690000	318180000	362190000	368880000	423420000	442610000	418910000	1.83945	-0.295008	-4.1318	Q14254	Q14254	Flotillin-2	FLOT2	1893
27.3375	27.5617	27.4109	27.9742	27.7446	27.822	7	7	5	27.1	40.241	1541000000	29	134630000	369870000	207470000	152930000	341430000	334670000	169590000	198110000	178450000	263670000	224880000	237280000	1.91421	-0.410202	-4.34719	Q14320	Q14320	Protein FAM50A	FAM50A	1898
27.9204	27.9909	27.9814	28.2742	28.5121	28.5794	9	9	9	24.8	76.861	1064600000	36	80286000	175390000	170640000	102560000	240940000	294810000	254020000	266740000	265000000	324630000	382830000	401110000	2.17381	-0.491044	-5.15919	Q14444-2;Q14444	Q14444-2;Q14444	Caprin-1	CAPRIN1	1901
28.2224	28.1652	28.3604	28.4032	28.5476	28.5897	16	16	16	20.7	113.93	1202400000	64	130670000	250900000	241020000	156460000	241530000	181860000	313170000	301000000	344620000	354980000	392360000	403990000	1.50918	-0.264174	-3.26409	Q14527;Q14527-2	Q14527;Q14527-2	Helicase-like transcription factor	HLTF	1904
32.508	32.5939	32.7274	32.9609	33.0073	32.952	35	35	35	38.9	92.888	25936000000	565	3911900000	5649700000	4922300000	2892500000	4579000000	3980400000	6107900000	6482300000	7110900000	8360000000	8633400000	8308600000	2.27404	-0.363608	-5.50217	Q14566	Q14566	DNA replication licensing factor MCM6	MCM6	1909
25.5705	25.482	25.5206	26.0501	26.0828	26.4783	4	3	3	6.6	93.453	429510000	6	25251000	32519000	48676000	63194000	67254000	192620000	49830000	46864000	48136000	69478000	71074000	93490000	2.07986	-0.67936	-4.85318	Q14574-2;Q14574	Q14574-2;Q14574	Desmocollin-3	DSC3	1910
27.8848	28.2149	28.1206	28.606	28.5137	28.6198	10	10	7	11	126.47	1141400000	44	198890000	235020000	206300000	131940000	213900000	155310000	247830000	311550000	291830000	408580000	383240000	412500000	2.08988	-0.50644	-4.88513	Q14671;Q14671-4;Q14671-2;Q14671-3	Q14671;Q14671-4;Q14671-2;Q14671-3	Pumilio homolog 1	PUM1	1917
25.9868	26.2805	26.0599	26.4968	26.5417	26.7783	42	1	1	50.3	106.87	295300000	9	29396000	82852000	44585000	29760000	53250000	55456000	66499000	81512000	69954000	94696000	97687000	115100000	1.79189	-0.496511	-3.99869	Q14697	Q14697	Neutral alpha-glucosidase AB	GANAB	1930
32.4961	32.458	32.3618	32.6381	32.874	32.8745	43	43	2	50.1	109.44	23724000000	598	3458400000	4952500000	3703500000	3033400000	4694100000	3882500000	6057800000	5899900000	5519000000	6684200000	7871700000	7874500000	1.80749	-0.356909	-4.04203	Q14697-2	Q14697-2	Neutral alpha-glucosidase AB	GANAB	1931
35.2882	35.305	35.3923	35.9948	36.2407	35.6464	111	111	111	36.7	376.01	174730000000	421	39479000000	1603800000	1688200000	47704000000	45428000000	38824000000	41957000000	42448000000	45096000000	68474000000	81194000000	53781000000	1.64443	-0.63214	-3.60406	Q14789;Q14789-2;Q14789-3;Q14789-4	Q14789;Q14789-2;Q14789-3;Q14789-4	Golgin subfamily B member 1	GOLGB1	1935
29.8132	30.0245	30.0316	30.2286	30.6661	30.5847	57	57	57	36.5	218	4478100000	195	450870000	707300000	894830000	615000000	1105600000	704510000	943360000	1092100000	1097500000	1258100000	1703800000	1610300000	1.61385	-0.536709	-3.52544	Q14839;Q14839-2;Q8TDI0;Q12873-2;Q12873;Q12873-3	Q14839;Q14839-2	Chromodomain-helicase-DNA-binding protein 4	CHD4	1938
24.4673	24.5377	24.2476	24.8953	24.8783	24.7738	2	2	2	10.2	22.35	186070000	5	23195000	35460000	24652000	26433000	40378000	35954000	23195000	24354000	19919000	31205000	30841000	28686000	1.9763	-0.431618	-4.53204	Q14919;Q14919-2	Q14919;Q14919-2	Dr1-associated corepressor	DRAP1	1940
27.8532	27.8848	28.0157	28.9117	28.7161	28.4056	3	2	2	14.3	25.006	2409900000	25	281600000	406910000	368230000	402560000	527600000	423010000	242460000	247840000	271370000	504980000	440970000	355590000	2.09047	-0.759901	-4.88701	Q14964;P20340-4;Q9NRW1-2;Q9NRW1;P20340-2;P20340	Q14964	Ras-related protein Rab-39A	RAB39A	1942
30.6498	30.6978	30.7667	31.3965	31.4393	31.3015	64	64	1	37.4	236.51	7757100000	323	1064900000	1111500000	1093900000	1600900000	1702600000	1183400000	1684600000	1741700000	1826800000	2826800000	2911800000	2646700000	3.65849	-0.674351	-12.7276	Q14980-2	Q14980-2	Nuclear mitotic apparatus protein 1	NUMA1	1946
28.3249	28.1342	28.317	28.5959	29.0101	28.7281	16	16	16	10.6	211.33	1391100000	50	178430000	140510000	285480000	210270000	362560000	213890000	336240000	294600000	334400000	405710000	540630000	444650000	1.71417	-0.519312	-3.7874	Q14997;Q14997-2;Q14997-3;Q14997-4	Q14997;Q14997-2	Proteasome activator complex subunit 4	PSME4	1948
27.6271	27.6497	27.6673	27.3567	27.41	27.4477	14	14	14	14.5	112.29	679840000	49	92775000	113050000	247390000	64865000	65586000	96180000	207290000	210570000	213150000	171860000	178330000	183050000	2.96514	0.243266	8.43154	Q14CX7;Q14CX7-2	Q14CX7;Q14CX7-2	N-alpha-acetyltransferase 25, NatB auxiliary subunit	NAA25	1953
29.4743	29.3518	29.5386	29.07	29.12	29.1034	15	15	15	25.9	82.562	2415900000	79	450520000	556680000	693930000	198020000	291090000	225670000	745870000	685120000	779840000	563580000	583420000	576750000	2.48758	0.357119	6.29501	Q15003;Q15003-2	Q15003;Q15003-2	Condensin complex subunit 2	NCAPH	1954
26.9187	27.1561	26.9825	27.1614	27.3745	27.4028	7	7	7	23	44.243	953730000	31	102400000	194080000	108870000	107230000	241970000	199190000	126860000	149560000	132600000	150110000	174000000	177440000	1.32135	-0.293799	-2.82234	Q15007;Q15007-2	Q15007;Q15007-2	Pre-mRNA-splicing regulator WTAP	WTAP	1958
29.1683	29.1812	29.2372	28.945	29.008	28.8291	13	13	13	34	41.181	3915900000	72	636510000	856120000	803670000	343570000	635470000	640570000	603320000	608710000	632820000	516780000	539840000	476900000	2.04683	0.268235	4.74895	Q15008-3;Q15008-2;Q15008;Q15008-4	Q15008-3;Q15008-2;Q15008;Q15008-4	26S proteasome non-ATPase regulatory subunit 6	PSMD6	1959
29.5695	29.3336	29.2907	30.0639	30.2902	30.1441	15	15	12	66	32.307	6299000000	104	782840000	901260000	705940000	875570000	1629100000	1404300000	796740000	676560000	656730000	1122400000	1313000000	1186500000	2.66868	-0.768108	-7.04115	Q15014	Q15014	Mortality factor 4-like protein 2	MORF4L2	1961
30.9188	31.0681	30.7341	30.3603	30.2774	30.0473	38	38	38	35.8	157.18	6268000000	304	1150000000	1666700000	1426700000	699910000	806230000	518440000	2030000000	2251300000	1786000000	1378400000	1301400000	1109500000	2.13897	0.678667	5.04402	Q15021;REV__Q02790	Q15021	Condensin complex subunit 1	NCAPD2	1964
30.6459	30.7359	30.7727	31.1167	31.1655	31.3053	33	32	32	45.3	105.38	7049600000	324	979630000	1435400000	1147300000	835690000	1331000000	1320500000	1680100000	1788300000	1834500000	2328400000	2408600000	2653600000	2.66664	-0.477654	-7.03234	Q15029-2;Q15029-3;Q15029	Q15029-2;Q15029-3;Q15029	116 kDa U5 small nuclear ribonucleoprotein component	EFTUD2	1967
26.865	26.7103	26.9839	25.8319	25.6838	26.3477	10	10	10	27.7	52.901	522480000	24	95271000	160670000	194000000	8252100	12918000	51369000	122230000	109800000	132730000	59728000	53902000	85397000	1.84792	0.898607	4.15582	Q15036;Q15036-2	Q15036;Q15036-2	Sorting nexin-17	SNX17	1970
29.0749	29.2858	29.0719	28.2813	28.3504	28.2005	17	17	17	30.3	68.047	1579900000	77	338440000	434480000	315150000	110480000	212780000	168570000	565480000	654510000	564300000	326220000	342230000	308450000	3.32294	0.866836	10.4411	Q15046;Q15046-2	Q15046;Q15046-2	Lysine--tRNA ligase	KARS	1975
26.4896	26.0231	26.1148	25.2464	25.1634	25.4493	4	4	4	6.9	88.028	202420000	18	56076000	39253000	41465000	15648000	23216000	26765000	94223000	68191000	72666000	39805000	37579000	45813000	2.28978	0.92277	5.55764	Q15057	Q15057	Arf-GAP with coiled-coil, ANK repeat and PH domain-containing protein 2	ACAP2	1980
30.502	30.4435	30.7048	31.1978	30.9941	31.1781	47	47	47	36.9	162.46	6857000000	239	1011000000	1108800000	1189400000	1265300000	1248800000	1033600000	1520600000	1460200000	1750100000	2463000000	2138700000	2429600000	2.30196	-0.573208	-5.60087	Q15075	Q15075	Early endosome antigen 1	EEA1	1983
29.1306	29.2548	29.183	29.3605	29.5728	29.5669	46	46	45	10.5	512.6	2814200000	93	259810000	349860000	294270000	1184700000	413620000	311860000	587720000	640600000	609470000	689260000	798550000	795300000	1.7755	-0.310607	-3.95351	Q15149-7;Q15149-8;Q15149-9;Q15149-5;Q15149-4;Q15149-6;Q15149-3;Q15149-2;Q15149	Q15149-7;Q15149-8;Q15149-9;Q15149-5;Q15149-4;Q15149-6;Q15149-3;Q15149-2;Q15149	Plectin	PLEC	1987
31.1931	31.5199	31.5323	31.9939	31.9261	32.3179	47	47	1	25.5	228.53	13433000000	319	1601700000	2600500000	2235300000	2058600000	2403300000	2533900000	2455000000	3079100000	3105700000	4276900000	4080600000	5353800000	1.80907	-0.664254	-4.04643	Q15154;Q15154-3	Q15154	Pericentriolar material 1 protein	PCM1	1988
25.343	25.0378	25.0478	25.7982	25.5445	25.618	25	2	2	27.1	134.32	151230000	5	11951000	30055000	27466000	29850000	29438000	22468000	42559000	34445000	34686000	58348000	48941000	51498000	1.81984	-0.510711	-4.07656	Q15155	Q15155	Nodal modulator 1	NOMO1	1990
26.6396	26.7149	26.2199	27.0687	27.1143	27.2918	6	6	6	12.2	55.071	400190000	30	49204000	82926000	58778000	31921000	93860000	83504000	104550000	110150000	78159000	140760000	145280000	164310000	1.70475	-0.63345	-3.7623	Q15291-2;Q15291	Q15291-2;Q15291	Retinoblastoma-binding protein 5	RBBP5	2001
30.4723	30.5714	30.6152	30.7793	30.7071	30.8893	11	11	11	39.3	38.89	9577700000	180	1248200000	1835400000	1533300000	1154400000	1796100000	2010300000	1489600000	1595500000	1644700000	1842800000	1752900000	1988800000	1.61412	-0.238928	-3.52612	Q15293;Q15293-2	Q15293;Q15293-2	Reticulocalbin-1	RCN1	2002
31.533	31.4926	31.333	31.2467	31.2556	31.1804	16	16	12	46.8	38.15	17013000000	153	2589800000	3316500000	2867300000	1647800000	3505500000	3085900000	3107300000	3021400000	2705000000	2547900000	2563800000	2433500000	1.57973	0.225294	3.43896	Q15366-6;Q15366-3;Q15366;Q15366-2;Q15366-7;Q15366-8;Q15366-4;Q15366-5;P57721-2;P57721-3;P57721-5;P57721-4;P57721	Q15366-6;Q15366-3;Q15366;Q15366-2;Q15366-7;Q15366-8;Q15366-4;Q15366-5	Poly(rC)-binding protein 2	PCBP2	2007
27.8417	28.1534	28.0409	28.5368	28.3917	28.407	6	6	6	13.5	54.75	1461800000	52	170730000	349330000	234170000	218730000	178510000	310330000	240540000	298560000	276160000	389430000	352170000	355930000	1.87806	-0.433142	-4.24206	Q15392-2;Q15392	Q15392-2;Q15392	Delta(24)-sterol reductase	DHCR24	2013
28.0477	28.0302	28.0706	28.1375	28.1844	28.2595	8	8	6	14	86.478	985260000	46	130180000	230630000	177700000	108830000	179940000	157980000	277460000	274120000	281900000	295280000	305040000	321330000	1.74062	-0.144289	-3.85846	Q15437	Q15437	Protein transport protein Sec23B	SEC23B	2023
29.2866	29.1853	29.2136	29.8939	29.8353	29.7279	18	18	18	27	88.885	2560900000	91	272600000	420160000	434810000	349310000	577240000	506760000	654850000	610430000	622560000	997630000	957900000	889180000	3.30337	-0.590551	-10.3206	Q15459;Q15459-2	Q15459;Q15459-2	Splicing factor 3A subunit 1	SF3A1	2025
29.8998	29.7958	30.0206	29.5855	29.6201	29.713	10	10	10	36.9	30.691	5930700000	91	743360000	1443800000	1237800000	584460000	926000000	995310000	1001700000	932060000	1089200000	805620000	825170000	880040000	1.61642	0.26588	3.53201	Q15555-4;Q15555-5;Q15555-3;Q15555;Q15555-2;Q9UPY8-2;Q9UPY8	Q15555-4;Q15555-5;Q15555-3;Q15555;Q15555-2	Microtubule-associated protein RP/EB family member 2	MAPRE2	2030
31.6566	31.7651	32.0003	30.8432	30.8385	30.9858	79	79	79	45.5	227.58	11514000000	317	2291200000	3010600000	3564000000	942930000	908010000	797590000	3385200000	3649600000	4295800000	1926300000	1920000000	2126500000	2.91306	0.918161	8.17072	Q15643	Q15643	Thyroid receptor-interacting protein 11	TRIP11	2035
30.6195	30.5225	30.5933	29.9266	30.0271	29.9096	14	14	14	35.6	48.55	8553000000	162	1685200000	2159200000	1950500000	646370000	1056000000	1055700000	1649600000	1542400000	1620000000	1020500000	1094100000	1008500000	3.74058	0.624019	13.3558	Q15645;Q15645-2	Q15645	Pachytene checkpoint protein 2 homolog	TRIP13	2036
24.4528	24.4169	24.4409	23.8421	23.6605	23.4091	2	2	2	3.6	66.145	59663000	6	10506000	16206000	15023000	4891400	7480700	5555000	22963000	22399000	22774000	15038000	13259000	11139000	2.50093	0.799643	6.3476	Q15650	Q15650	Activating signal cointegrator 1	TRIP4	2038
31.3216	31.4198	30.8855	32.078	32.0711	31.7021	12	12	2	60.1	24.488	23192000000	133	2328100000	3906900000	2260600000	4136900000	6172300000	4387100000	2683800000	2872800000	1983600000	4533600000	4511800000	3493600000	1.64334	-0.741406	-3.60123	Q15907;Q15907-2	Q15907;Q15907-2	Ras-related protein Rab-11B	RAB11B	2052
28.828	28.8986	28.9272	29.1841	29.0263	29.1533	18	18	18	24.8	110.34	1734000000	95	192780000	290630000	379030000	201490000	351700000	318430000	476530000	500430000	510450000	609950000	546730000	597040000	1.8568	-0.236614	-4.1811	Q16513-2;Q16513;Q16513-3;Q16513-4;Q16513-5	Q16513-2;Q16513;Q16513-3;Q16513-4;Q16513-5	Serine/threonine-protein kinase N2	PKN2	2059
31.5229	31.8527	31.9155	32.3406	32.2827	32.3766	41	41	41	35.2	126.97	15550000000	419	2144600000	2890700000	2787600000	2146100000	2912400000	2668500000	3085500000	3878000000	4050600000	5438600000	5224800000	5575900000	1.98701	-0.569621	-4.56449	Q16531;Q16531-2	Q16531	DNA damage-binding protein 1	DDB1	2060
28.5274	28.7939	28.5748	28.2873	28.4267	28.3944	13	13	2	46.1	41.293	2747800000	86	322910000	667950000	496510000	249330000	517780000	493310000	386910000	465390000	399820000	327590000	360810000	352840000	1.33184	0.262548	2.84618	Q16539;Q16539-3;Q16539-5;Q16539-4	Q16539;Q16539-3;Q16539-5;Q16539-4	Mitogen-activated protein kinase 14	MAPK14	2063
28.68	28.6382	28.3739	28.333	27.9446	28.0621	6	6	6	20.4	44.468	2357700000	35	325480000	589020000	425600000	311680000	355510000	350450000	430080000	417780000	347860000	338130000	258330000	280250000	1.40356	0.450783	3.01167	Q16543	Q16543	Hsp90 co-chaperone Cdc37;Hsp90 co-chaperone Cdc37, N-terminally processed	CDC37	2065
29.7034	29.7451	29.7769	29.8151	30.0115	30.0156	13	13	13	31	59.143	5215300000	159	572440000	932820000	1016100000	609210000	1061300000	1023400000	874220000	899870000	919930000	944560000	1082300000	1085400000	1.38017	-0.20553	-2.95719	Q16625;Q16625-3;Q16625-4;Q16625-2;Q16625-5	Q16625;Q16625-3;Q16625-4;Q16625-2;Q16625-5	Occludin	OCLN	2069
27.9166	28.1185	28.0918	28.2745	28.7204	28.4732	11	11	11	20.3	71.428	1087700000	44	145600000	171820000	193350000	106880000	261980000	208100000	253360000	291420000	286080000	324690000	442270000	372630000	1.44579	-0.44701	-3.11131	Q16643;Q16643-3;Q16643-2	Q16643;Q16643-3;Q16643-2	Drebrin	DBN1	2072
26.1446	26.7221	26.3012	26.9072	26.8109	27.1887	9	9	9	14.2	85.104	342740000	23	33734000	63740000	49474000	50975000	85132000	59686000	74183000	110700000	82689000	125860000	117730000	152970000	1.31556	-0.579656	-2.80924	Q1KMD3	Q1KMD3	Heterogeneous nuclear ribonucleoprotein U-like protein 2	HNRNPUL2	2086
27.2703	27.4117	27.4795	27.0215	26.9175	27.1434	12	12	12	11.2	134.62	597840000	39	96700000	171030000	152500000	61679000	54106000	61828000	161880000	178540000	187140000	136230000	126760000	148240000	1.79526	0.359737	4.00804	Q27J81-2;Q27J81;Q27J81-3	Q27J81-2;Q27J81	Inverted formin-2	INF2	2088
24.2165	24.2605	24.1037	24.3645	24.7146	24.7468	2	2	2	4.1	55.65	76413000	7	8103500	9773000	7526700	11908000	24390000	14711000	19493000	20098000	18027000	21600000	27531000	28154000	1.46954	-0.415086	-3.16807	Q2TAA5	Q2TAA5	GDP-Man:Man(3)GlcNAc(2)-PP-Dol alpha-1,2-mannosyltransferase	ALG11	2095
28.4578	28.751	28.561	28.8817	28.9716	29.0367	9	9	9	13.8	78.921	1605200000	67	170340000	293620000	232020000	240140000	368150000	300910000	368670000	451760000	396020000	494620000	526400000	550710000	1.73869	-0.373438	-3.85326	Q32P28-4;Q32P28;Q32P28-3;Q32P28-2	Q32P28-4;Q32P28;Q32P28-3	Prolyl 3-hydroxylase 1	LEPRE1	2100
23.7383	23.2429	23.3772	23.0267	22.6109	22.7907	40	1	1	24.7	212.53	37673000	5	12211000	8673500	8363700	2955000	2903500	2566000	13994000	9926700	10895000	8545400	6405400	7255700	1.55336	0.643365	3.37296	Q3V6T2-4;Q3V6T2-3;Q3V6T2-5	Q3V6T2-4;Q3V6T2-3;Q3V6T2-5	Girdin	CCDC88A	2112
27.0293	26.9945	27.0947	26.8588	26.9641	26.8316	7	7	7	26.9	41.896	818330000	42	92529000	194840000	163990000	75642000	195230000	96101000	136970000	133710000	143320000	121700000	130920000	119430000	1.43964	0.154676	3.09669	Q5JTY5-2;Q9BRT8;Q8IUF1;Q5RIA9;Q5JTY5;Q4V339;Q5RIA9-3;Q9BRT8-2;Q9BRT8-3;Q9BRT8-4;Q5RIA9-2	Q5JTY5-2;Q9BRT8;Q8IUF1;Q5RIA9;Q5JTY5;Q4V339;Q5RIA9-3;Q9BRT8-2;Q9BRT8-3	COBW domain-containing protein 3;COBW domain-containing protein 1;COBW domain-containing protein 2;COBW domain-containing protein 5;COBW domain-containing protein 6	CBWD3;CBWD1;CBWD2;CBWD5;CBWD6	2120
28.9383	29.2906	29.2645	28.2878	28.2486	28.3849	10	1	1	22.8	44.348	1728100000	61	272140000	604260000	416540000	99103000	167820000	168210000	514390000	656660000	644910000	327710000	318910000	350510000	2.68761	0.857361	7.12342	Q58FF8	Q58FF8	Putative heat shock protein HSP 90-beta 2	HSP90AB2P	2144
26.3772	26.4602	26.5135	26.6585	26.7174	26.7087	6	6	6	12.2	65.653	317260000	19	41776000	55468000	62290000	35442000	65915000	56366000	87165000	92321000	95796000	105930000	110340000	109680000	2.30198	-0.244593	-5.60095	Q5BKZ1;Q5BKZ1-2;Q5BKZ1-3	Q5BKZ1	DBIRD complex subunit ZNF326	ZNF326	2149
29.8659	30.2553	30.0512	30.5058	30.6331	30.408	27	27	27	32.4	117.7	4222200000	189	370560000	812430000	577090000	501020000	1172200000	788920000	978460000	1281600000	1112500000	1524600000	1665300000	1424700000	1.61382	-0.458178	-3.52537	Q5GLZ8-2;Q5GLZ8;Q5GLZ8-6;Q5GLZ8-3;Q5GLZ8-4;Q5GLZ8-5	Q5GLZ8-2;Q5GLZ8;Q5GLZ8-6;Q5GLZ8-3	Probable E3 ubiquitin-protein ligase HERC4	HERC4	2153
27.8406	27.9706	28.3255	28.5899	28.8306	28.9448	22	22	22	14.6	206.89	1247700000	73	87584000	159660000	245720000	204300000	264750000	285640000	240360000	263020000	336380000	404020000	477400000	516720000	1.8481	-0.742849	-4.15631	Q5JRA6-2;Q5JRA6;Q5JRA6-4;Q5JRA6-3	Q5JRA6-2;Q5JRA6	Melanoma inhibitory activity protein 3	MIA3	2159
26.3459	26.4366	26.3332	26.7292	27.1685	27.0638	6	6	6	11.5	84.468	365200000	31	64244000	61280000	36991000	28256000	94595000	79834000	85293000	90827000	84542000	111250000	150850000	140290000	1.96906	-0.6153	-4.51021	Q5QJE6	Q5QJE6	Deoxynucleotidyltransferase terminal-interacting protein 2	DNTTIP2	2173
27.4037	27.2955	27.601	26.9116	26.7236	26.8097	5	5	5	7.8	90.837	509520000	21	82907000	135930000	138900000	43770000	50645000	57360000	177560000	164730000	203570000	126240000	110820000	117630000	2.38725	0.618431	5.91145	Q5R372-4;Q5R372;Q5R372-3;Q5R372-2	Q5R372-4;Q5R372;Q5R372-3;Q5R372-2	Rab GTPase-activating protein 1-like	RABGAP1L	2174
26.6378	26.4839	26.5223	25.9689	26.2817	26.0022	10	10	10	25.4	52.562	362810000	19	67714000	104590000	74167000	19276000	61186000	35875000	104420000	93850000	96385000	65678000	81577000	67213000	1.87659	0.463727	4.23784	Q5SQN1;Q5SQN1-2;Q5SQN1-4;Q5SQN1-3	Q5SQN1;Q5SQN1-2	Synaptosomal-associated protein 47	SNAP47	2176
30.2409	30.2313	30.0641	30.4966	30.5387	30.3642	28	28	28	37.7	97.112	4397600000	193	675100000	896570000	706710000	581000000	914100000	624080000	1268900000	1260500000	1122500000	1514900000	1559800000	1382100000	1.67955	-0.287719	-3.69566	Q5T447;Q5T447-2	Q5T447	E3 ubiquitin-protein ligase HECTD3	HECTD3	2187
28.4735	28.6008	28.3402	29.2383	28.889	28.8158	16	16	15	16.8	110.66	1505300000	98	153710000	357590000	212500000	225400000	301830000	254240000	372720000	407100000	339820000	633300000	497120000	472510000	1.55824	-0.509528	-3.38512	Q5T8P6-3;Q5T8P6-2;Q5T8P6;Q5T8P6-5;Q5T8P6-4;Q5T8P6-6	Q5T8P6-3;Q5T8P6-2;Q5T8P6;Q5T8P6-5;Q5T8P6-4	RNA-binding protein 26	RBM26	2194
26.7739	27.0811	26.7621	27.1847	27.3768	27.2364	5	5	5	9.4	66.851	471160000	24	41801000	114950000	33773000	30584000	145120000	104940000	114750000	141980000	113810000	152550000	174280000	158120000	1.52518	-0.393634	-3.30327	Q5TAQ9;Q5TAQ9-2	Q5TAQ9;Q5TAQ9-2	DDB1- and CUL4-associated factor 8	DCAF8	2198
29.721	29.8359	29.7621	30.3164	30.2384	30.3579	50	50	50	24.2	271.69	3920300000	180	465790000	751760000	626310000	675230000	822300000	578880000	884910000	958320000	910530000	1337000000	1266700000	1376100000	3.40167	-0.531234	-10.9396	Q5UIP0-2;Q5UIP0	Q5UIP0-2;Q5UIP0	Telomere-associated protein RIF1	RIF1	2208
27.9241	28.1265	28.0404	28.7095	28.4855	28.601	17	15	15	20	113.66	1110300000	62	132880000	232210000	156420000	137610000	248040000	203150000	254670000	293040000	276060000	438960000	375830000	407160000	2.54131	-0.568352	-6.50891	Q5VTR2	Q5VTR2	E3 ubiquitin-protein ligase BRE1A	RNF20	2217
26.3839	26.6688	26.5645	26.9301	26.886	26.7679	6	6	6	8.7	95.031	354450000	11	28661000	66031000	82710000	33626000	74467000	68952000	87571000	106690000	99248000	127870000	124020000	114270000	1.54265	-0.322213	-3.3464	Q5VVJ2;Q5VVJ2-2;Q5VVJ2-3	Q5VVJ2;Q5VVJ2-2	Histone H2A deubiquitinase MYSM1	MYSM1	2222
27.2506	27.3262	27.0011	25.8924	26.6276	26.3607	4	4	4	17.2	42.871	913190000	16	177880000	311200000	179910000	32159000	106790000	105240000	159680000	168270000	134320000	62287000	103680000	86173000	1.721	0.899062	3.80567	Q5VW32-2;Q5VW32	Q5VW32-2;Q5VW32	BRO1 domain-containing protein BROX	BROX	2224
24.509	24.5934	24.6961	24.9788	25.0017	24.867	1	1	1	5	33.384	191800000	2	18426000	30161000	29557000	29934000	37706000	46014000	23875000	25314000	27181000	33064000	33594000	30599000	2.16292	-0.349639	-5.12296	Q5VW38-3;Q5VW38-2;Q5VW38	Q5VW38-3;Q5VW38-2;Q5VW38	Protein GPR107	GPR107	2226
31.209	31.1607	31.2211	30.7114	30.9658	30.772	47	47	47	32.4	204.29	8696700000	260	1881800000	2257700000	1961400000	844120000	1054400000	697270000	2482200000	2400600000	2503200000	1758100000	2097200000	1833500000	2.07008	0.380569	4.82212	Q5VYK3	Q5VYK3	Proteasome-associated protein ECM29 homolog	ECM29	2230
27.6362	27.6606	27.5919	27.3553	27.5452	27.4487	11	11	11	25.9	69.65	652450000	30	79769000	150620000	168800000	65476000	111540000	76245000	208610000	212160000	202290000	171700000	195860000	183180000	1.43197	0.179804	3.0785	Q68CZ6;Q68CZ6-2	Q68CZ6;Q68CZ6-2	HAUS augmin-like complex subunit 3	HAUS3	2252
29.2049	29.3686	29.5017	29.892	29.9183	29.9783	21	21	21	24.7	118.01	2791400000	161	380350000	449450000	463250000	325590000	634170000	538540000	618810000	693150000	760150000	996280000	1014600000	1057700000	2.50854	-0.5711	-6.37771	Q68E01-2;Q68E01;Q68E01-3;Q68E01-4	Q68E01-2;Q68E01;Q68E01-3	Integrator complex subunit 3	INTS3	2254
24.4757	24.7045	24.5599	24.8207	24.8372	24.8439	3	3	3	8.9	60.541	208330000	6	14156000	50545000	48768000	1881000	66295000	26684000	23331000	27340000	24733000	29633000	29973000	30113000	1.71143	-0.253852	-3.78007	Q6DD88	Q6DD88	Atlastin-3	ATL3	2260
25.2281	25.3839	25.5499	26.0393	25.6819	26.0359	4	4	4	17.1	28.661	392430000	16	61243000	119310000	34186000	32848000	39630000	105220000	39302000	43785000	49123000	68961000	53831000	68801000	1.61569	-0.531736	-3.53013	Q6DKI1;Q6DKI1-2	Q6DKI1;Q6DKI1-2	60S ribosomal protein L7-like 1	RPL7L1	2261
28.2684	28.1962	28.2552	28.1317	27.961	27.9124	8	8	8	12.2	78.576	1007300000	46	174010000	237410000	238920000	103950000	98810000	154240000	323330000	307540000	320380000	294090000	261280000	252620000	1.56367	0.238248	3.39867	Q6IA86-4;Q6IA86-2;Q6IA86-3;Q6IA86-5;Q6IA86;Q6IA86-6;Q6IA86-7	Q6IA86-4;Q6IA86-2;Q6IA86-3;Q6IA86-5;Q6IA86;Q6IA86-6;Q6IA86-7	Elongator complex protein 2	ELP2	2269
28.3145	28.2811	28.1511	27.9913	27.9028	27.9175	11	11	11	26.9	58.889	967860000	44	184390000	270120000	193770000	77504000	140010000	102060000	333820000	326190000	298070000	266820000	250950000	253510000	2.26789	0.311708	5.4806	Q6L8Q7-2;Q6L8Q7	Q6L8Q7-2;Q6L8Q7	2,5-phosphodiesterase 12	PDE12	2279
28.7615	28.6876	28.7856	28.8164	28.9748	29.0061	14	14	14	20.1	90.631	1587700000	67	266860000	320470000	346010000	157890000	263200000	233260000	455080000	432350000	462720000	472710000	527570000	539130000	1.33532	-0.187497	-2.8541	Q6NUQ1	Q6NUQ1	RAD50-interacting protein 1	RINT1	2285
29.4313	29.2576	29.1394	28.8528	29.0944	28.9256	11	11	11	28.6	51.547	2993800000	52	620970000	606310000	608930000	263090000	525860000	368690000	723920000	641830000	591330000	484790000	573180000	509880000	1.34277	0.318493	2.87109	Q6NXE6-2;Q6NXE6	Q6NXE6-2;Q6NXE6	Armadillo repeat-containing protein 6	ARMC6	2288
26.2923	26.19	26.0276	25.5477	25.132	25.588	4	4	4	13	41.685	428640000	12	86442000	115180000	84852000	44448000	33705000	64007000	82183000	76553000	68403000	49047000	36770000	50439000	1.97663	0.747375	4.53306	Q6P4I2	Q6P4I2	WD repeat-containing protein 73	WDR73	2307
26.4696	26.6599	26.5872	26.8539	26.8023	26.6933	10	10	10	9.2	138.87	461210000	21	33851000	159640000	108490000	63951000	44690000	50595000	92930000	106030000	100820000	121290000	117030000	108510000	1.35234	-0.210899	-2.89301	Q6P4R8-3;Q6P4R8;Q6P4R8-2	Q6P4R8-3;Q6P4R8;Q6P4R8-2	Nuclear factor related to kappa-B-binding protein	NFRKB	2309
27.0636	27.4663	27.3911	27.6264	28.0075	27.997	15	15	15	27.9	83.571	679490000	36	48171000	136120000	111040000	56206000	161820000	166130000	140270000	185430000	176010000	207200000	269840000	267870000	1.4986	-0.569974	-3.2383	Q6P996-4;Q6P996-5;Q6P996;Q6P996-3;Q6P996-2;Q6P474	Q6P996-4;Q6P996-5;Q6P996;Q6P996-3	Pyridoxal-dependent decarboxylase domain-containing protein 1	PDXDC1	2311
29.7461	29.6899	29.8582	30.3161	30.3773	30.3576	12	12	12	20	85.093	4090600000	119	506960000	817100000	845850000	573720000	767570000	579440000	900460000	866090000	973200000	1336800000	1394700000	1375800000	3.43037	-0.585627	-11.1269	Q6PCD5	Q6PCD5	E3 ubiquitin-protein ligase RFWD3	RFWD3	2314
28.2456	27.7035	27.6146	27.2118	26.4786	27.0135	12	12	12	23	74.396	688830000	27	196280000	192820000	197880000	25157000	27949000	48744000	318260000	218570000	205500000	155440000	93511000	135480000	1.49725	0.953265	3.23502	Q6UVJ0	Q6UVJ0	Spindle assembly abnormal protein 6 homolog	SASS6	2340
27.0397	26.499	27.2716	27.6973	27.5933	27.8261	11	11	11	16.2	83.593	599210000	38	79160000	95967000	88111000	103750000	137310000	94907000	137960000	94840000	162020000	217630000	202500000	237960000	1.49207	-0.768843	-3.22246	Q6UWE0;Q6UWE0-2;Q6UWE0-3	Q6UWE0;Q6UWE0-2	E3 ubiquitin-protein ligase LRSAM1	LRSAM1	2342
28.3846	28.5643	28.4999	28.2287	28.2221	28.1576	8	8	8	27.5	35.079	2344300000	35	291070000	382430000	377880000	425250000	474490000	393190000	350440000	396920000	379600000	314540000	313120000	299430000	2.09254	0.280106	4.89364	Q6UXN9	Q6UXN9	WD repeat-containing protein 82	WDR82	2344
25.2967	25.4044	25.3215	26.3081	25.8862	26.2607	5	5	5	6.5	118.65	198350000	6	12353000	45811000	30583000	20620000	33838000	55149000	41216000	44411000	41931000	83086000	62017000	80399000	2.38481	-0.810769	-5.90238	Q6VMQ6-2;Q6VMQ6-5;Q6VMQ6;Q6VMQ6-4	Q6VMQ6-2;Q6VMQ6-5;Q6VMQ6;Q6VMQ6-4	Activating transcription factor 7-interacting protein 1	ATF7IP	2345
24.8297	24.7713	24.9255	25.3398	25.2719	25.2858	3	3	3	2.4	146.09	124610000	9	7461200	30778000	22809000	32556000	12022000	18981000	29819000	28636000	31866000	42467000	40513000	40906000	3.11652	-0.456986	-9.23346	Q6ZU65;Q6ZU65-2	Q6ZU65;Q6ZU65-2	Ubinuclein-2	UBN2	2361
28.6797	28.693	28.6834	28.8711	29.0279	28.9434	13	13	13	31	55.556	2360000000	89	319800000	370500000	404150000	205730000	548470000	511380000	429970000	433970000	431090000	490980000	547360000	516230000	2.34668	-0.262116	-5.76199	Q6ZVM7;Q6ZVM7-5;Q6ZVM7-2;Q6ZVM7-3;Q6ZVM7-4	Q6ZVM7;Q6ZVM7-5;Q6ZVM7-2;Q6ZVM7-3	TOM1-like protein 2	TOM1L2	2364
28.3733	28.0243	27.8164	28.6699	28.6891	28.8167	7	6	6	26.9	27.166	2590400000	46	308670000	497240000	314360000	244180000	540380000	685590000	347710000	272990000	236360000	427070000	432800000	472830000	1.74564	-0.653925	-3.87203	Q712K3	Q712K3	Ubiquitin-conjugating enzyme E2 R2	UBE2R2	2373
26.1904	26.2689	26.0843	26.4209	26.3663	26.5684	3	3	3	15	31.607	632570000	22	73504000	161760000	84411000	73241000	120050000	119600000	76576000	80858000	71149000	89843000	86505000	99514000	1.54664	-0.270653	-3.35627	Q71RG4-2;Q71RG4;Q71RG4-3	Q71RG4-2;Q71RG4;Q71RG4-3	Transmembrane and ubiquitin-like domain-containing protein 2	TMUB2	2375
29.8964	29.7686	29.7257	30.1005	30.4624	30.4143	41	41	41	29.8	199.07	4012500000	156	521690000	611850000	628090000	554910000	913760000	782240000	999350000	914640000	887810000	1151200000	1479400000	1430900000	1.87978	-0.528804	-4.24705	Q7KZ85;Q7KZ85-3;Q7KZ85-2	Q7KZ85	Transcription elongation factor SPT6	SUPT6H	2383
31.8181	31.8627	31.9117	31.2218	31.3108	31.0284	37	37	37	50.3	102	11576000000	414	2570100000	3142100000	2815400000	750850000	1318700000	978590000	3786200000	3905100000	4040000000	2504300000	2663700000	2190200000	2.82124	0.677188	7.72864	Q7KZF4	Q7KZF4	Staphylococcal nuclease domain-containing protein 1	SND1	2384
32.4865	32.4278	32.3362	31.3896	31.5591	31.5384	21	21	19	48.2	48.043	26121000000	192	5596000000	6530600000	5783800000	1923800000	3305200000	2981800000	6017500000	5777500000	5421900000	2813200000	3163900000	3119000000	3.73907	0.921137	13.3439	Q7L1Q6;Q7L1Q6-4;Q7L1Q6-3;Q7L1Q6-2	Q7L1Q6;Q7L1Q6-4;Q7L1Q6-3;Q7L1Q6-2	Basic leucine zipper and W2 domain-containing protein 1	BZW1	2389
25.1265	25.1585	25.2415	25.269	25.54	25.5351	5	5	5	19.3	36.504	310230000	13	23334000	64577000	56241000	21818000	70274000	73985000	36629000	37450000	39670000	40432000	48786000	48623000	1.33031	-0.272534	-2.8427	Q7L5D6;Q7L5D6-2	Q7L5D6;Q7L5D6-2	Golgi to ER traffic protein 4 homolog	GET4	2397
27.5992	27.4125	27.5606	27.7665	27.7491	27.9353	6	6	6	24.5	36.163	1570900000	27	130710000	273270000	249280000	220700000	344310000	352610000	203330000	178640000	197950000	228330000	225580000	256670000	1.62753	-0.292887	-3.56047	Q7L5N1	Q7L5N1	COP9 signalosome complex subunit 6	COPS6	2398
26.7338	26.7069	26.8609	27.3164	27.4168	27.5965	8	2	2	4.1	227.87	530590000	13	77746000	94292000	84154000	79954000	93572000	100880000	111600000	109540000	121880000	167130000	179170000	202950000	2.69086	-0.676057	-7.1376	Q7Z406;Q7Z406-6;Q7Z406-2;Q7Z406-5;Q7Z406-4	Q7Z406;Q7Z406-6;Q7Z406-2;Q7Z406-5;Q7Z406-4	Myosin-14	MYH14	2422
28.5521	28.6211	28.2	27.8565	27.6573	27.7089	27	24	24	21.9	169.45	1209600000	67	211510000	449760000	293430000	66385000	98227000	90254000	393590000	412870000	308360000	243020000	211680000	219390000	2.12517	0.716846	4.99895	Q7Z460;Q7Z460-2;Q7Z460-4;Q7Z460-5;Q7Z460-3	Q7Z460;Q7Z460-2;Q7Z460-4;Q7Z460-5;Q7Z460-3	CLIP-associating protein 1	CLASP1	2426
28.9864	28.8498	28.7172	28.2818	28.2388	28.267	20	20	20	19.4	150.94	1580600000	79	380560000	409790000	408320000	136360000	126280000	119270000	531830000	483790000	441290000	326350000	316760000	323000000	2.76635	0.588576	7.47472	Q7Z4L5;Q7Z4L5-2;Q8NDW8-3;Q8NDW8-6;Q8NDW8-5;Q8NDW8;Q8NDW8-7	Q7Z4L5	Tetratricopeptide repeat protein 21B	TTC21B	2434
24.5915	24.6581	24.6393	25.2134	25.2635	25.2332	1	1	1	4.5	25.913	231290000	5	25280000	38547000	32341000	32954000	52732000	49435000	25280000	26474000	26132000	38904000	40278000	39441000	4.79619	-0.607072	-24.6832	Q7Z4W1	Q7Z4W1	L-xylulose reductase	DCXR	2437
27.4841	27.4804	27.5202	27.8983	27.9494	27.6012	14	14	14	9.7	182.12	739600000	61	94420000	122240000	127290000	125970000	177350000	92331000	187730000	187250000	192490000	250160000	259190000	203600000	1.3728	-0.321397	-2.94013	Q86U86-5;Q86U86-4;Q86U86-7;Q86U86-9;Q86U86-2;Q86U86-8;Q86U86;Q86U86-3;Q86U86-6	Q86U86-5;Q86U86-4;Q86U86-7;Q86U86-9;Q86U86-2;Q86U86-8;Q86U86;Q86U86-3;Q86U86-6	Protein polybromo-1	PBRM1	2465
28.5428	28.3729	28.219	28.7316	28.7115	28.6978	11	11	11	23.4	63.836	1420500000	50	289150000	284740000	229780000	109230000	198170000	309490000	391050000	347600000	312440000	445720000	439560000	435400000	1.6302	-0.335393	-3.56734	Q86UE4	Q86UE4	Protein LYRIC	MTDH	2467
27.1579	27.5776	27.4092	27.8612	27.8138	27.8057	11	11	11	15.3	119.03	707730000	45	53175000	118350000	126970000	66688000	166520000	176020000	149740000	200300000	178230000	243820000	235930000	234610000	1.649	-0.445359	-3.6159	Q86UV5;Q86UV5-8;Q86UV5-2;Q86UV5-3;Q86UV5-7;Q86UV5-4;Q86UV5-5;Q86UV5-6	Q86UV5;Q86UV5-8;Q86UV5-2;Q86UV5-3;Q86UV5-7	Ubiquitin carboxyl-terminal hydrolase 48	USP48	2473
28.9825	29.1438	29.1785	28.2054	27.958	28.2523	16	16	16	39.1	43.816	3232800000	62	577740000	957910000	849300000	232460000	285840000	329520000	530410000	593130000	607570000	309510000	260730000	319740000	3.03593	0.963022	8.79818	Q86VN1;Q86VN1-2	Q86VN1;Q86VN1-2	Vacuolar protein-sorting-associated protein 36	VPS36	2486
25.0466	25.017	25.069	25.3853	25.1999	25.4735	2	2	2	3.1	65.298	120540000	7	7245900	27574000	15397000	15594000	22860000	31865000	34655000	33951000	35199000	43827000	38542000	46588000	1.70562	-0.30872	-3.76462	Q86WA9	Q86WA9	Sodium-independent sulfate anion transporter	SLC26A11	2495
27.0721	27.1324	26.8054	26.2174	26.5642	26.3509	4	4	4	26	19.119	815930000	20	170070000	221800000	155160000	26194000	117780000	124920000	141100000	147120000	117280000	78023000	99227000	85588000	1.92959	0.625804	4.39244	Q86X83-2;Q86X83	Q86X83-2;Q86X83	COMM domain-containing protein 2	COMMD2	2502
26.3546	26.42	26.3207	26.4875	26.6769	26.524	9	9	8	10.7	104.11	300450000	24	22022000	66102000	54875000	34678000	75449000	47324000	85810000	89785000	83812000	94088000	107290000	96499000	1.41783	-0.19773	-3.04515	Q86XL3;Q86XL3-2	Q86XL3;Q86XL3-2	Ankyrin repeat and LEM domain-containing protein 2	ANKLE2	2505
26.0784	26.0478	25.928	25.6308	25.5595	25.2714	4	4	4	5.1	120.56	238030000	12	67592000	87132000	37595000	14764000	24294000	6650900	70858000	69369000	63842000	51957000	49452000	40500000	1.95176	0.53082	4.45831	Q86XP1-5;Q86XP1-3;Q86XP1-2;Q86XP1	Q86XP1-5;Q86XP1-3;Q86XP1-2;Q86XP1	Diacylglycerol kinase eta	DGKH	2507
29.8037	30.1089	30.0437	30.3235	30.515	30.4442	34	34	34	28.4	138.6	4473800000	172	618100000	969350000	782920000	715910000	762850000	624680000	937130000	1157900000	1106800000	1343600000	1534400000	1460900000	1.8213	-0.442136	-4.08066	Q86Y13;Q86Y13-2	Q86Y13	E3 ubiquitin-protein ligase DZIP3	DZIP3	2511
27.2163	27.5222	27.34	27.9876	28.3525	27.9492	10	10	10	31.2	46.868	997750000	56	77913000	196870000	139950000	125060000	285580000	172390000	155930000	192760000	169890000	266130000	342730000	259140000	2.03633	-0.736877	-4.71619	Q86YD1;Q86YD1-2;Q86YD1-3	Q86YD1;Q86YD1-2;Q86YD1-3	Prostate tumor-overexpressed gene 1 protein	PTOV1	2515
26.6568	27.0896	27.0046	27.8353	27.8179	27.8231	4	4	4	8.4	54.705	611490000	36	32039000	99240000	110220000	74205000	135390000	160400000	105800000	142820000	134650000	239470000	236600000	237460000	2.62515	-0.908409	-6.85517	Q8IV08	Q8IV08	Phospholipase D3	PLD3	2532
29.7145	29.6614	29.5569	28.6556	28.7944	28.9585	3	3	3	1.3	221.94	2251700000	16	409050000	645670000	567370000	131240000	263780000	234620000	880930000	849100000	789780000	422850000	465570000	521650000	2.97779	0.841396	8.49599	Q8IVV2	Q8IVV2	Lipoxygenase homology domain-containing protein 1	LOXHD1	2539
26.3639	26.8361	26.8209	27.2826	27.1187	27.2078	7	7	7	7.7	96.98	426020000	31	47127000	79556000	72174000	49184000	91893000	86086000	86360000	119800000	118550000	163260000	145730000	155010000	1.51068	-0.529425	-3.26774	Q8IW35;Q8IW35-2	Q8IW35;Q8IW35-2	Centrosomal protein of 97 kDa	CEP97	2540
31.4863	31.5399	31.725	31.8984	31.9953	32.048	70	70	67	47.9	195.91	13219000000	404	1988200000	2292300000	2611000000	1963400000	2344400000	2020000000	3008200000	3122200000	3549600000	4002800000	4280900000	4440300000	2.02877	-0.396821	-4.6927	Q8IWJ2	Q8IWJ2	GRIP and coiled-coil domain-containing protein 2	GCC2	2548
28.8506	28.7528	28.8254	27.8389	27.7563	27.842	11	11	11	16.6	110.54	1346200000	62	290890000	370220000	369430000	79319000	117950000	118410000	484040000	452320000	475660000	240070000	226710000	240590000	4.78827	0.997174	24.5703	Q8IWR0;Q8IWR0-2	Q8IWR0	Zinc finger CCCH domain-containing protein 7A	ZC3H7A	2549
24.9314	24.7686	24.7456	25.1003	24.9829	25.0163	2	2	2	8.1	35.187	224840000	6	31996000	41617000	34813000	30470000	43412000	42534000	31996000	28582000	28130000	35971000	33159000	33936000	1.48291	-0.217981	-3.20027	Q8IWS0-4;Q8IWS0-2;Q8IWS0-5;Q8IWS0-3;Q8IWS0	Q8IWS0-4;Q8IWS0-2;Q8IWS0-5;Q8IWS0-3;Q8IWS0	PHD finger protein 6	PHF6	2550
25.7387	25.6488	25.477	26.4349	26.1813	26.1644	5	5	5	10.2	65.478	363980000	13	20028000	67472000	45079000	8663100	118200000	104540000	55990000	52607000	46703000	90720000	76096000	75209000	2.27003	-0.638735	-5.4881	Q8IXH7-4;Q8IXH7;Q8IXH7-3	Q8IXH7-4;Q8IXH7	Negative elongation factor C/D	NELFCD	2567
29.456	29.4344	29.5034	29.8939	29.9858	29.8543	1	1	1	2.6	52.781	2834800000	33	398310000	557840000	489440000	337050000	585580000	466600000	736440000	725490000	761040000	997620000	1063200000	970620000	3.27809	-0.446747	-10.1668	Q8IYT4-2;Q8IYT4	Q8IYT4-2;Q8IYT4	Katanin p60 ATPase-containing subunit A-like 2	KATNAL2	2584
25.7737	25.5537	25.9387	26.2846	26.3016	26.5395	5	5	5	7.6	82.878	249350000	23	13009000	42875000	40346000	34324000	57072000	61729000	57368000	49254000	64316000	81745000	82713000	97542000	1.95675	-0.619868	-4.47325	Q8IZ41	Q8IZ41	Ras and EF-hand domain-containing protein	RASEF	2589
25.4201	25.3958	25.1856	25.6285	25.5002	25.5688	6	6	6	10.7	61.978	141210000	27	25483000	26389000	7538400	21267000	27701000	32833000	44897000	44147000	38160000	51875000	47459000	49771000	1.30658	-0.23201	-2.78894	Q8IZ69-2;Q8IZ69	Q8IZ69-2;Q8IZ69	tRNA (uracil-5-)-methyltransferase homolog A	TRMT2A	2590
28.8187	28.8136	28.9707	28.2447	28.3373	28.0261	18	18	18	11.3	192.84	1590200000	71	296220000	441230000	399550000	126560000	216640000	109960000	473470000	471810000	526070000	318050000	339150000	273340000	2.48694	0.664953	6.29248	Q8IZH2-2;Q8IZH2;Q8IZH2-3	Q8IZH2-2;Q8IZH2	5-3 exoribonuclease 1	XRN1	2593
27.2198	27.2047	27.1236	26.3686	26.9248	26.7265	9	9	9	23	48.927	853640000	43	134700000	257490000	192650000	38184000	103840000	126780000	156310000	154680000	146220000	86644000	127400000	111040000	1.43199	0.509408	3.07855	Q8N0Z6	Q8N0Z6	Tetratricopeptide repeat protein 5	TTC5	2600
26.7335	27.0823	27.1985	27.6169	27.7689	27.9619	11	11	11	14	103.14	574700000	35	31130000	44832000	93750000	66181000	170640000	168160000	111580000	142100000	154020000	205840000	228700000	261440000	1.97541	-0.777786	-4.52937	Q8N163-2;Q8N163	Q8N163-2;Q8N163	Cell cycle and apoptosis regulator protein 2	CCAR2	2603
29.6795	29.179	29.468	29.8863	29.8639	29.8953	26	26	19	23.7	141.32	3041500000	118	457710000	507390000	493030000	385480000	610650000	587290000	859820000	607810000	742580000	992400000	977060000	998550000	1.40936	-0.439668	-3.02525	Q8N3U4;Q8N3U4-2;Q9UJ98-2;Q9UJ98-3;Q9UJ98	Q8N3U4;Q8N3U4-2	Cohesin subunit SA-2	STAG2	2621
27.2486	27.509	27.3953	26.6457	26.806	27.1041	21	21	21	11.7	243.25	585650000	35	165350000	145620000	143230000	36294000	36131000	59026000	159460000	191000000	176530000	104990000	117330000	144260000	1.58683	0.532395	3.45684	Q8N4C6;Q8N4C6-7;Q8N4C6-4;Q8N4C6-9;Q8N4C6-2;Q8N4C6-5;Q8N4C6-10;Q8N4C6-11;Q8N4C6-6	Q8N4C6;Q8N4C6-7;Q8N4C6-4;Q8N4C6-9;Q8N4C6-2;Q8N4C6-5;Q8N4C6-10;Q8N4C6-11;Q8N4C6-6	Ninein	NIN	2623
26.053	25.9283	26.2156	25.6247	25.0816	25.3234	3	3	3	15.7	33.812	406700000	11	98421000	137570000	68773000	31254000	33151000	37529000	69620000	63854000	77924000	51738000	35507000	41987000	1.81526	0.722359	4.06374	Q8N6M0;Q8N6M0-2	Q8N6M0;Q8N6M0-2	OTU domain-containing protein 6B	OTUD6B	2633
24.1226	23.7249	23.3367	23.0602	22.4435	22.9775	1	1	1	2	57.406	35549000	5	8139200	9770100	6806800	2770800	4051100	4011300	18265000	13865000	10594000	8746300	5703800	8258700	1.40853	0.901016	3.02331	Q8N720;Q8N720-3	Q8N720;Q8N720-3	Zinc finger protein 655	ZNF655	2636
28.5995	28.6108	28.7045	29.2098	29.265	29.3624	21	21	21	30.7	109.42	1907700000	97	252160000	365310000	353530000	235020000	381240000	320410000	406740000	409940000	437430000	620900000	645120000	690190000	3.48833	-0.640783	-11.5143	Q8N766-4;Q8N766-3;Q8N766-2;Q8N766	Q8N766-4;Q8N766-3;Q8N766-2;Q8N766	ER membrane protein complex subunit 1	EMC1	2638
28.6281	28.5627	28.513	28.9072	29.0529	29.0557	15	15	15	38.1	55.472	1435500000	63	186730000	191750000	153420000	159480000	351350000	392780000	414880000	396490000	383050000	503430000	556910000	557990000	2.74455	-0.437321	-7.37593	Q8N7H5-3;Q8N7H5;Q8N7H5-2	Q8N7H5-3;Q8N7H5;Q8N7H5-2	RNA polymerase II-associated factor 1 homolog	PAF1	2639
25.8246	25.8149	26.1547	25.2645	25.547	25.1901	6	6	6	10.9	79.443	187530000	12	23424000	39959000	69692000	5688700	32340000	16422000	59428000	59029000	74707000	40306000	49024000	38280000	1.73159	0.597578	3.83412	Q8NBF2;Q8NBF2-2	Q8NBF2;Q8NBF2-2	NHL repeat-containing protein 2	NHLRC2	2653
26.6697	26.6822	26.6316	26.9778	27.0205	27.0766	4	4	4	8.1	66.977	413880000	13	28439000	93963000	75877000	30372000	109780000	75449000	106750000	107680000	103970000	132170000	136140000	141540000	3.44571	-0.363848	-11.2282	Q8NBR6-2;Q8NBR6	Q8NBR6-2;Q8NBR6	Protein FAM63B	FAM63B	2659
22.94	22.7323	22.2486	23.4008	23.6025	23.3048	1	1	1	2.4	52.717	28017000	13	4190300	3860900	2517400	4397600	7603900	5446800	8046700	6968100	4983000	11075000	12737000	10362000	1.63172	-0.795747	-3.57124	Q8NBW4-2;Q8NBW4	Q8NBW4-2;Q8NBW4	Sodium-coupled neutral amino acid transporter 9	SLC38A9	2663
26.722	26.9266	26.8855	27.1907	27.2464	27.4702	5	5	5	14.5	43.164	498260000	23	88094000	100300000	75359000	45653000	122870000	65986000	110690000	127560000	123980000	153190000	159220000	185930000	1.90689	-0.457764	-4.32574	Q8NC42	Q8NC42	E3 ubiquitin-protein ligase RNF149	RNF149	2665
26.8928	26.9294	26.9224	26.0792	26.4993	26.4655	7	7	7	8.7	109.68	407550000	22	81355000	113490000	89489000	32707000	61289000	29220000	124610000	127810000	127190000	70898000	94858000	92663000	1.86099	0.566895	4.19308	Q8ND04;Q8ND04-2;Q8ND04-3	Q8ND04;Q8ND04-2;Q8ND04-3	Protein SMG8	SMG8	2677
27.1666	26.4634	27.0192	27.7022	27.4765	27.5894	3	3	3	2.1	135.84	574320000	18	101760000	82665000	84261000	94072000	115790000	95767000	150650000	92529000	136020000	218370000	186750000	201940000	1.4644	-0.706271	-3.15575	Q8NDV3-2;Q8NDV3-3;Q8NDV3	Q8NDV3-2;Q8NDV3-3;Q8NDV3	Structural maintenance of chromosomes protein 1B	SMC1B	2683
26.2969	26.1122	26.1314	27.0339	26.8559	26.7296	6	6	6	11	96.837	342360000	24	4886000	99587000	64085000	36676000	72526000	64603000	82446000	72538000	73509000	137410000	121460000	111280000	2.54884	-0.692947	-6.5394	Q8NDZ2;Q8NDZ2-3;Q8NDZ2-4;Q8NDZ2-2	Q8NDZ2;Q8NDZ2-3;Q8NDZ2-4	SUMO-interacting motif-containing protein 1	SIMC1	2685
30.2922	30.3633	30.3819	29.2862	29.4687	29.4508	20	20	20	29.1	95.925	3846400000	144	857800000	1113300000	932110000	215070000	375710000	352380000	1314800000	1381200000	1399100000	654680000	742980000	733780000	3.90501	0.943863	14.7053	Q8NE71;Q8NE71-2	Q8NE71;Q8NE71-2	ATP-binding cassette sub-family F member 1	ABCF1	2687
26.3406	26.6664	26.3785	25.6596	25.9434	26.0481	4	4	4	7.7	71.078	269620000	25	47579000	77911000	61558000	15202000	35946000	31422000	84980000	106510000	87242000	53004000	64526000	69386000	1.69177	0.578146	3.72789	Q8NEC7;Q8NEC7-3	Q8NEC7;Q8NEC7-3	Glutathione S-transferase C-terminal domain-containing protein	GSTCD	2689
27.4433	27.628	27.5435	27.2452	27.145	27.334	12	12	12	11	151.58	681890000	34	142350000	119070000	216790000	79746000	71037000	52894000	182500000	207420000	195620000	159080000	148410000	169180000	1.75181	0.296868	3.88877	Q8NEZ3;Q8NEZ3-2	Q8NEZ3;Q8NEZ3-2	WD repeat-containing protein 19	WDR19	2692
27.0436	27.5047	27.6029	26.5125	26.8564	26.3876	6	6	6	18.7	48.379	920690000	23	139650000	305200000	272360000	24586000	132370000	46528000	138340000	190430000	203840000	95730000	121500000	87794000	1.64009	0.798241	3.59283	Q8NFW8;Q8NFW8-2	Q8NFW8;Q8NFW8-2	N-acylneuraminate cytidylyltransferase	CMAS	2703
26.4181	26.4861	26.743	26.9742	27.1318	27.6346	15	15	15	7	262.63	449770000	32	55579000	68984000	78752000	78318000	96154000	71981000	89671000	93998000	112320000	131840000	147060000	208370000	1.4571	-0.69777	-3.13826	Q8NG31-2;Q8NG31;Q8NG31-4;Q8NG31-3	Q8NG31-2;Q8NG31;Q8NG31-4	Protein CASC5	CASC5	2707
29.7285	30.0326	30.0343	30.1577	30.4437	30.3733	28	28	28	18.6	182.77	4290900000	197	616710000	877490000	810640000	539990000	842590000	603440000	889560000	1098300000	1099600000	1197800000	1460400000	1390800000	1.37784	-0.393083	-2.95179	Q8NI27;Q8NI27-2	Q8NI27	THO complex subunit 2	THOC2	2714
26.8937	27.4226	27.7529	28.2889	28.2638	28.1814	20	19	19	16.2	196.37	844790000	39	57163000	123330000	136990000	190530000	214070000	122720000	124680000	179900000	226180000	327950000	322300000	304400000	1.61184	-0.888317	-3.52031	Q8NI35;Q8NI35-4;Q8NI35-3;Q8NI35-2;Q8NI35-5	Q8NI35;Q8NI35-4;Q8NI35-3;Q8NI35-2;Q8NI35-5	InaD-like protein	INADL	2715
30.0456	30.0049	30.078	29.0203	29.1858	29.1313	24	24	23	33	93.721	3013600000	126	632890000	837820000	775050000	144520000	331380000	291960000	1108200000	1077400000	1133400000	544480000	610650000	588030000	4.20605	0.930367	17.5271	Q8TAG9;Q8TAG9-2	Q8TAG9;Q8TAG9-2	Exocyst complex component 6	EXOC6	2719
28.1754	28.146	27.9634	28.4464	28.3401	28.5022	22	14	14	22.1	124.84	1137200000	54	202100000	193660000	157820000	181070000	193630000	208950000	303140000	297030000	261710000	365770000	339800000	380210000	1.8284	-0.334619	-4.10061	Q8TAQ2-2;Q8TAQ2-3;Q8TAQ2	Q8TAQ2-2;Q8TAQ2-3;Q8TAQ2	SWI/SNF complex subunit SMARCC2	SMARCC2	2720
26.5737	26.4795	26.2197	27.235	26.8326	26.8076	3	3	3	4	82.303	353350000	19	61272000	75073000	51931000	43609000	60981000	60487000	99882000	93570000	78148000	157960000	119510000	117460000	1.42572	-0.534055	-3.06373	Q8TB52	Q8TB52	F-box only protein 30	FBXO30	2723
30.5506	30.4363	30.3857	30.129	30.2192	30.2911	22	22	22	35.8	77.394	5100200000	177	902790000	1188100000	1059100000	406160000	815270000	728840000	1572700000	1452900000	1402800000	1174200000	1249900000	1313800000	1.64771	0.244418	3.61255	Q8TC07-2;Q8TC07-3;Q8TC07	Q8TC07-2;Q8TC07-3;Q8TC07	TBC1 domain family member 15	TBC1D15	2731
28.0166	28.151	28.2795	28.6175	28.7195	28.4223	7	7	7	29.2	35.386	2389300000	37	262010000	449460000	469850000	361720000	473250000	372990000	271550000	298050000	325810000	411850000	442020000	359710000	1.71288	-0.43742	-3.78395	Q8TC12;Q8TC12-2;Q8TC12-3	Q8TC12;Q8TC12-2	Retinol dehydrogenase 11	RDH11	2732
30.1733	30.1561	30.2076	29.3601	29.0843	29.3028	27	27	24	31.8	93.532	3434200000	128	835080000	997270000	896380000	180950000	288160000	236340000	1210800000	1196400000	1239900000	689090000	569180000	662230000	3.39429	0.92992	10.892	Q8TD16;Q8TD16-2	Q8TD16;Q8TD16-2	Protein bicaudal D homolog 2	BICD2	2741
28.4512	28.8594	28.6562	29.0171	28.955	29.1334	21	21	21	32.4	90.042	1665300000	120	202580000	306140000	306860000	237690000	293490000	318570000	367010000	487020000	423040000	543270000	520380000	588900000	1.37458	-0.379554	-2.94425	Q8TEL6-3;Q8TEL6;Q8TEL6-2	Q8TEL6-3;Q8TEL6;Q8TEL6-2	Short transient receptor potential channel 4-associated protein	TRPC4AP	2755
29.0701	29.0336	29.2846	29.8617	29.9948	30.072	27	27	27	16.7	205.11	2760700000	109	247380000	400150000	420990000	477090000	674570000	540510000	563610000	549510000	653960000	975600000	1069900000	1128700000	2.98017	-0.846746	-8.50817	Q8TEM1;Q8TEM1-2	Q8TEM1	Nuclear pore membrane glycoprotein 210	NUP210	2756
25.0327	25.5081	25.3344	26.2788	25.9893	26.2256	6	6	6	7	105.19	236800000	17	8026800	82659000	27120000	23567000	43729000	51693000	34324000	47720000	42306000	81413000	66613000	78468000	2.21332	-0.872831	-5.2923	Q8TF05-2;Q8TF05	Q8TF05-2;Q8TF05	Serine/threonine-protein phosphatase 4 regulatory subunit 1	PPP4R1	2764
27.0045	26.4915	26.9328	27.7114	27.4256	27.7842	1	1	1	0.5	216.85	659620000	33	86830000	75517000	79708000	85257000	171020000	161290000	134640000	94349000	128110000	219760000	180270000	231140000	1.89064	-0.830762	-4.27846	Q8TF72	Q8TF72	Protein Shroom3	SHROOM3	2769
24.3835	24.5548	24.2862	24.892	24.7786	25.1991	2	2	2	4.4	53.579	87211000	3	8786500	18024000	13642000	9993600	16414000	20351000	21886000	24645000	20458000	31134000	28780000	38520000	1.68191	-0.548398	-3.70189	Q8WTV0-4;Q8WTV0-5;Q8WTV0-2;Q8WTV0;Q8WTV0-3	Q8WTV0-4;Q8WTV0-5;Q8WTV0-2;Q8WTV0;Q8WTV0-3	Scavenger receptor class B member 1	SCARB1	2772
24.5755	25.0575	24.7183	23.5659	24.3809	24.0428	2	2	2	6.5	48.338	132500000	11	27658000	29696000	31189000	0	17213000	26747000	25002000	34919000	27603000	0	21847000	17282000	1.3334	0.78725	2.84972	Q8WU10-2;Q8WU10	Q8WU10-2;Q8WU10	Pyridine nucleotide-disulfide oxidoreductase domain-containing protein 1	PYROXD1	2774
30.8202	30.7668	30.6092	30.2252	30.3644	30.3478	35	35	35	38.3	128.98	5761300000	260	1341400000	1297900000	1181500000	476100000	765000000	699370000	1895900000	1827000000	1637900000	1255100000	1382300000	1366500000	2.25727	0.419617	5.44355	Q8WUM0	Q8WUM0	Nuclear pore complex protein Nup133	NUP133	2780
33.2271	33.1925	33.2964	32.5423	32.5654	32.6155	44	44	1	52.6	96.771	28524000000	539	5010900000	7738100000	7184400000	1974200000	3428700000	3187800000	10054000000	9816300000	10549000000	6254700000	6355500000	6580100000	4.22878	0.664285	17.7604	Q8WUM4-2	Q8WUM4-2	Programmed cell death 6-interacting protein	PDCD6IP	2782
28.3646	28.3265	28.3854	28.6445	28.845	28.5644	12	12	12	42.9	26.55	2677400000	93	307800000	522890000	358330000	317770000	605150000	565420000	345610000	336610000	350640000	419630000	482180000	396960000	1.72782	-0.325824	-3.82396	Q8WVC6;Q8WVC6-2	Q8WVC6	Dephospho-CoA kinase domain-containing protein	DCAKD	2789
22.9123	23.9392	23.2946	24.414	24.4413	24.2125	1	1	1	3.7	34.603	73125000	5	0	0	0	18935000	29824000	24365000	0	0	0	22354000	22781000	19440000	1.4661	-0.973907	-3.15982	Q8WVE6-2;Q8WVE6	Q8WVE6-2;Q8WVE6	Transmembrane protein 171	TMEM171	2792
29.3003	29.4118	29.3857	28.8294	28.93	28.6842	10	10	10	23.3	71.194	2247700000	81	395630000	588620000	519780000	162510000	323470000	257710000	661090000	714200000	701420000	476980000	511430000	431340000	2.65715	0.551388	6.99146	Q8WWK9-6;Q8WWK9-5;Q8WWK9;Q8WWK9-4	Q8WWK9-6;Q8WWK9-5;Q8WWK9;Q8WWK9-4	Cytoskeleton-associated protein 2	CKAP2	2802
25.4848	25.5261	25.4945	26.002	25.8321	25.738	5	5	5	9.1	65.697	164940000	14	23868000	15570000	34038000	23938000	37948000	29578000	46957000	48321000	47271000	67203000	59738000	55965000	1.98031	-0.355584	-4.54417	Q8WX92	Q8WX92	Negative elongation factor B	NELFB	2806
29.5874	29.7602	29.6569	29.9756	29.9826	30.0247	23	23	23	31.4	89.804	3302600000	102	608910000	723570000	604690000	394060000	567370000	404030000	806660000	909300000	846480000	1055700000	1060900000	1092300000	2.46667	-0.32615	-6.21339	Q8WXW3;Q8WXW3-4;Q8WXW3-2;Q8WXW3-3	Q8WXW3	Progesterone-induced-blocking factor 1	PIBF1	2812
30.0904	30.0558	29.9537	29.0211	29.095	29.0253	21	21	21	43.6	68.712	2873100000	114	549780000	967510000	778300000	162310000	252580000	162650000	1143200000	1116100000	1039800000	544780000	573430000	546360000	4.49585	0.986164	20.7407	Q92499-3;Q92499;Q92499-2	Q92499-3;Q92499;Q92499-2	ATP-dependent RNA helicase DDX1	DDX1	2819
30.2944	30.4813	30.6257	30.8496	31.1324	31.2316	42	42	42	31.1	206.01	6621300000	220	896120000	1158800000	1203200000	997000000	1299300000	1066800000	1316800000	1498900000	1656700000	1934900000	2353900000	2521400000	1.80899	-0.604095	-4.0462	Q92538-3;Q92538-2;Q92538	Q92538-3;Q92538-2;Q92538	Golgi-specific brefeldin A-resistance guanine nucleotide exchange factor 1	GBF1	2826
24.9247	24.7311	24.6815	24.5441	24.3671	24.5345	3	2	2	11.6	31.524	112570000	15	13965000	14117000	13183000	5966900	33338000	32002000	31849000	27849000	26907000	24463000	21639000	24300000	1.46909	0.297222	3.167	Q92551-2;Q92551	Q92551-2;Q92551	Inositol hexakisphosphate kinase 1	IP6K1	2831
34.1178	33.9733	34.0861	33.1306	33.2464	33.2219	37	37	35	53.4	92.115	50109000000	708	10395000000	12450000000	12377000000	3337300000	5883900000	5666800000	18641000000	16865000000	18236000000	9404100000	10190000000	10018000000	3.97097	0.859398	15.2829	Q92598-2;Q92598;Q92598-4;Q92598-3	Q92598-2;Q92598;Q92598-4;Q92598-3	Heat shock protein 105 kDa	HSPH1	2837
28.4424	28.6389	28.4946	28.9426	28.8265	28.9903	7	7	7	13.9	57.741	1469400000	48	141150000	324080000	238550000	183900000	298010000	283760000	364770000	418000000	378210000	515920000	476040000	533280000	2.17735	-0.394482	-5.17102	Q92692;Q92692-2	Q92692;Q92692-2	Nectin-2	PVRL2	2850
24.5647	24.6106	24.6962	25.1792	25.0636	25.4249	3	3	3	3.6	93.924	96486000	6	8542100	14093000	12240000	17552000	14144000	29915000	24815000	25617000	27183000	37992000	35067000	45047000	2.2112	-0.59874	-5.28507	Q92830;Q92830-2	Q92830;Q92830-2	Histone acetyltransferase KAT2A	KAT2A	2860
30.3141	30.3603	30.2653	30.5685	30.5967	30.6552	13	13	13	47.6	37.578	9872300000	118	1235300000	1904900000	1414800000	1345200000	2059000000	1913100000	1334900000	1378400000	1290500000	1592300000	1623800000	1691000000	2.84251	-0.293568	-7.8291	Q92905	Q92905	COP9 signalosome complex subunit 5	COPS5	2873
27.3398	27.5095	27.4215	27.1106	27.1556	27.2137	12	10	10	17.5	90.382	565310000	29	72727000	120260000	145510000	31758000	109600000	85447000	169860000	191070000	179760000	144910000	149500000	155650000	1.99656	0.263637	4.59357	Q92995-2;Q92995	Q92995-2;Q92995	Ubiquitin carboxyl-terminal hydrolase 13	USP13	2883
33.3666	33.4338	33.6039	33.9961	33.9761	33.9438	79	79	79	33.8	290.46	51380000000	931	7002200000	9153300000	9905700000	9006800000	9457600000	6854700000	11075000000	11603000000	13055000000	17134000000	16898000000	16524000000	2.65358	-0.503957	-6.97613	Q93008-1;Q93008;O00507;O00507-2	Q93008-1;Q93008	Probable ubiquitin carboxyl-terminal hydrolase FAF-X	USP9X	2884
30.1442	29.9303	29.8098	30.2568	30.4522	30.2763	13	12	12	38	41.779	5765200000	79	785860000	1322500000	622300000	702060000	1258400000	1074000000	1186600000	1023100000	941100000	1282900000	1469000000	1300400000	1.46938	-0.366999	-3.16768	Q969G3-2;Q969G3;Q969G3-6;Q969G3-5;Q969G3-3;Q969G3-4	Q969G3-2;Q969G3;Q969G3-6;Q969G3-5;Q969G3-3;Q969G3-4	SWI/SNF-related matrix-associated actin-dependent regulator of chromatin subfamily E member 1	SMARCE1	2892
27.3284	27.3712	27.3608	27.9365	27.6022	27.7269	4	4	4	12.4	26.321	1382000000	19	190200000	263220000	175400000	237320000	211100000	304750000	168530000	173600000	172350000	256880000	203750000	222140000	1.82235	-0.401751	-4.08359	Q969U7-2;Q969U7	Q969U7-2;Q969U7	Proteasome assembly chaperone 2	PSMG2	2899
27.6623	27.9374	28.0066	28.1875	28.2586	28.2121	12	12	12	25.8	55.317	1861600000	73	118570000	437580000	257940000	172730000	400270000	474540000	212410000	257030000	269670000	305690000	321130000	310940000	1.51189	-0.350627	-3.2707	Q96A33-2;Q96A33	Q96A33-2;Q96A33	Coiled-coil domain-containing protein 47	CCDC47	2901
28.0222	27.9547	27.8543	27.7167	27.7167	27.7274	6	6	6	20.2	39.933	1726200000	45	225810000	414790000	312720000	157960000	308010000	306900000	272590000	260140000	242650000	220570000	220570000	222220000	1.98892	0.223479	4.57031	Q96A49	Q96A49	Synapse-associated protein 1	SYAP1	2902
29.5552	29.7173	29.8782	29.4362	29.3759	29.3801	24	24	24	30.4	110.5	2764800000	176	444730000	643110000	674080000	217500000	419270000	366120000	788860000	882690000	986840000	726410000	696660000	698700000	1.54581	0.319527	3.35422	Q96A65;Q96A65-2	Q96A65	Exocyst complex component 4	EXOC4	2904
31.1285	30.9206	30.9824	31.3312	31.3104	31.4133	10	10	10	43	34.93	12716000000	108	1127400000	1350500000	5919400000	976170000	1731900000	1610400000	2347600000	2032500000	2121400000	2701700000	2663000000	2859800000	2.10404	-0.341125	-4.93054	Q96AG4	Q96AG4	Leucine-rich repeat-containing protein 59	LRRC59	2908
25.3929	25.3293	25.0912	25.9195	25.7288	25.5799	4	4	4	29.6	23.435	339380000	3	40305000	69919000	41590000	57364000	68845000	61362000	44057000	42157000	35744000	63469000	55610000	50155000	1.60643	-0.471648	-3.50653	Q96AJ9-1;Q96AJ9	Q96AJ9-1;Q96AJ9	Vesicle transport through interaction with t-SNAREs homolog 1A	VTI1A	2910
29.4944	29.558	29.4267	29.2217	29.2193	29.1574	21	21	21	38.6	67.61	2329900000	137	320970000	640530000	535540000	202080000	306280000	324460000	756300000	790380000	721630000	626050000	625020000	598740000	2.60468	0.293551	6.7692	Q96AX1	Q96AX1	Vacuolar protein sorting-associated protein 33A	VPS33A	2913
30.3678	30.528	30.5412	30.601	30.7413	30.7388	11	11	11	30.1	52.623	9617600000	166	1188600000	1923400000	1601600000	1099500000	1922200000	1882400000	1385500000	1548300000	1562500000	1628600000	1795000000	1791800000	1.38178	-0.214692	-2.96092	Q96CS3	Q96CS3	FAS-associated factor 2	FAF2	2927
26.0155	25.949	25.806	26.3099	26.1896	26.1289	4	4	4	9.8	39.31	502390000	8	59079000	109660000	85121000	52744000	80642000	115150000	67835000	64780000	58664000	83191000	76534000	73380000	1.60622	-0.285954	-3.50598	Q96DI7;Q96DI7-2	Q96DI7;Q96DI7-2	U5 small nuclear ribonucleoprotein 40 kDa protein	SNRNP40	2937
27.6087	27.4484	27.6509	27.9671	27.9969	28.0234	9	9	9	14.2	81.68	789040000	51	94917000	171050000	110960000	88749000	168660000	154710000	204670000	183140000	210740000	262380000	267850000	272820000	2.58425	-0.426441	-6.6843	Q96EB6;Q96EB6-2	Q96EB6;Q96EB6-2	NAD-dependent protein deacetylase sirtuin-1;SirtT1 75 kDa fragment	SIRT1	2942
26.864	27.0646	26.9546	26.2892	26.1822	26.0093	5	5	5	19.7	39.648	737100000	19	143520000	226650000	176010000	45174000	67637000	78105000	122140000	140360000	130060000	82003000	76140000	67545000	2.87908	0.800816	8.00453	Q96EE3;Q96EE3-1	Q96EE3;Q96EE3-1	Nucleoporin SEH1	SEH1L	2944
30.5495	30.6508	30.5918	29.7678	29.9048	29.836	20	20	20	39.5	71.813	4648500000	139	1119900000	1306000000	1031000000	227790000	538690000	425110000	1571500000	1685800000	1618300000	914110000	1005200000	958340000	3.98942	0.761175	15.4485	Q96EK5	Q96EK5	KIF1-binding protein	KIAA1279	2946
27.7902	27.5694	27.638	27.9149	27.9976	28.0195	14	14	14	20.5	103.78	842030000	53	111060000	130510000	208950000	65157000	129220000	197130000	232110000	199170000	208870000	253060000	267990000	272090000	1.89444	-0.311443	-4.28947	Q96EK7;Q96EK7-2;Q96EK7-3	Q96EK7;Q96EK7-2	Constitutive coactivator of peroxisome proliferator-activated receptor gamma	FAM120B	2948
28.1988	28.1917	28.0402	27.863	27.9657	28.0185	7	7	7	14.3	53.557	1612300000	65	334350000	303380000	368530000	134930000	196580000	274570000	308090000	306590000	276020000	244120000	262120000	271900000	1.32014	0.194513	2.8196	Q96ER3	Q96ER3	Protein SAAL1	SAAL1	2953
29.957	29.994	29.8646	30.1962	30.3051	30.3477	12	12	12	32.1	52.645	5129400000	158	573400000	1067900000	855470000	599950000	998850000	1033800000	1042200000	1069300000	977550000	1230200000	1326600000	1366400000	2.35992	-0.344488	-5.81042	Q96F44-3;Q96F44;Q96F44-2;Q6AZZ1-2;O00481-4;Q6AZZ1;O00481;Q13410;O00478-2;O00478	Q96F44-3;Q96F44;Q96F44-2	E3 ubiquitin-protein ligase TRIM11	TRIM11	2956
26.8769	26.8318	26.7279	26.5204	26.4481	26.5879	6	6	6	11.6	56.077	354320000	24	59429000	69313000	71886000	21626000	68073000	63992000	123240000	119450000	111150000	96257000	91553000	100870000	2.0968	0.293416	4.90729	Q96F86	Q96F86	Enhancer of mRNA-decapping protein 3	EDC3	2959
28.6449	28.526	28.5215	28.1467	28.3985	28.3052	5	5	5	23.6	28.864	2590700000	28	421210000	587020000	477680000	262800000	441820000	400120000	419740000	386540000	385330000	297160000	353840000	331680000	1.54258	0.280693	3.34623	Q96H20;Q96H20-2	Q96H20;Q96H20-2	Vacuolar-sorting protein SNF8	SNF8	2982
28.2892	28.5093	27.9705	27.5796	27.6641	27.6895	9	9	9	23.3	54.392	1160600000	62	174370000	372330000	216080000	51762000	196510000	149510000	328010000	382090000	263010000	200580000	212680000	216450000	1.72912	0.611958	3.82745	Q96HE7	Q96HE7	ERO1-like protein alpha	ERO1L	2987
31.6897	32.0056	31.9059	32.4381	32.3652	32.4909	38	38	34	49.9	98.675	16538000000	492	2068900000	3325700000	2905800000	1938500000	3182100000	3117100000	3463800000	4311600000	4023900000	5818900000	5532300000	6035900000	2.3123	-0.564339	-5.63782	Q96J02-2;Q96J02;Q96J02-3	Q96J02-2;Q96J02;Q96J02-3	E3 ubiquitin-protein ligase Itchy homolog	ITCH	2999
30.9695	30.9103	30.7658	31.2404	31.375	31.4285	20	20	20	44.9	56.92	8651800000	180	1032300000	1579800000	1308100000	800450000	2197100000	1734100000	2102600000	2018000000	1825700000	2536900000	2784900000	2890200000	2.31737	-0.466105	-5.65598	Q96JB5;Q96JB5-4;Q96JB5-2;Q96JB5-3	Q96JB5;Q96JB5-4;Q96JB5-2;Q96JB5-3	CDK5 regulatory subunit-associated protein 3	CDK5RAP3	3001
30.0709	29.9207	29.6962	29.5111	29.4802	29.4607	33	33	33	34.9	134.32	3274900000	167	760290000	735480000	602980000	340550000	417700000	417900000	1127800000	1016300000	869830000	765090000	748920000	738860000	1.69988	0.411894	3.74937	Q96JH7	Q96JH7	Deubiquitinating protein VCIP135	VCPIP1	3005
28.9738	28.8296	28.8264	28.4472	28.5101	28.4271	17	17	17	32.1	82.614	1432400000	54	237230000	363830000	343380000	114580000	231590000	141770000	527220000	477070000	476020000	365990000	382290000	360920000	2.79275	0.415159	7.59591	Q96JJ3;Q96JJ3-3;Q92556;Q92556-3;Q92556-2	Q96JJ3;Q96JJ3-3	Engulfment and cell motility protein 2	ELMO2	3007
29.9293	29.9768	30.1015	30.3231	30.2868	30.4237	36	36	36	32.3	154.7	4380900000	210	605150000	861250000	780170000	704710000	742900000	686680000	1022400000	1056600000	1152000000	1343300000	1309900000	1440300000	2.18837	-0.342026	-5.20794	Q96K76-4;Q96K76;Q96K76-2;Q96K76-3	Q96K76-4;Q96K76;Q96K76-2	Ubiquitin carboxyl-terminal hydrolase 47	USP47	3011
29.9646	29.9188	29.6948	29.3034	29.1857	29.2537	19	19	19	40.5	59.81	3853300000	133	742490000	1156600000	886240000	135520000	535920000	396460000	1047700000	1015000000	869000000	662540000	610640000	640110000	2.61014	0.611756	6.79204	Q96L92-3;Q96L92;Q96L92-2;O60759-2;O60759	Q96L92-3;Q96L92;Q96L92-2	Sorting nexin-27	SNX27	3021
28.8234	29.0591	28.8833	28.3437	28.1552	28.2169	20	20	20	40	69.239	1413400000	65	285590000	318290000	456260000	97746000	127910000	127580000	475010000	559330000	495170000	340640000	298930000	311980000	2.79405	0.683358	7.60191	Q96LB3;Q96LB3-2	Q96LB3;Q96LB3-2	Intraflagellar transport protein 74 homolog	IFT74	3023
23.8013	23.7061	23.7348	23.4432	23.1373	23.3609	1	1	1	4.5	23.612	86984000	5	14548000	19830000	17194000	9836500	12021000	13554000	14619000	13685000	13960000	11405000	9226300	10773000	1.97698	0.43361	4.5341	Q96NC0	Q96NC0	Zinc finger matrin-type protein 2	ZMAT2	3033
30.0409	30.0006	30.0549	30.2653	30.2501	30.1473	22	22	22	25.6	115.96	4412900000	189	752850000	990080000	833980000	502690000	707020000	626250000	1104600000	1074200000	1115400000	1290500000	1277000000	1189200000	2.02005	-0.188777	-4.66572	Q96P70	Q96P70	Importin-9	IPO9	3040
25.1593	25.5445	25.6587	25.9958	25.8126	26.137	8	8	8	8.2	123.32	210410000	13	11842000	19329000	37401000	26852000	62353000	52629000	37471000	48941000	52971000	66914000	58936000	73795000	1.38405	-0.527653	-2.96619	Q96PY5;Q96PY5-3;Q8IVF7-2;Q8IVF7-3;Q8IVF7;O95466;O95466-2;O95466-3	Q96PY5;Q96PY5-3	Formin-like protein 2	FMNL2	3045
26.7972	27.0252	26.8243	27.1539	27.2311	27.3365	8	8	8	14.7	75.035	455080000	32	35802000	112200000	65890000	49568000	92225000	99390000	116620000	136580000	118830000	149330000	157540000	169470000	1.7974	-0.358264	-4.01396	Q96PZ0	Q96PZ0	Pseudouridylate synthase 7 homolog	PUS7	3047
25.5194	25.6075	25.2968	24.8258	25.1944	24.6773	11	11	11	3.2	395.38	155800000	20	50772000	31867000	36547000	4036400	22914000	9666300	48096000	51125000	41219000	29738000	38394000	26829000	1.48609	0.575424	3.20797	Q96Q15-2;Q96Q15;Q96Q15-3;Q96Q15-4	Q96Q15-2;Q96Q15;Q96Q15-3;Q96Q15-4	Serine/threonine-protein kinase SMG1	SMG1	3049
25.9389	26.3475	26.4129	26.9505	27.4402	26.8299	7	7	7	7.8	119.12	385290000	28	25332000	101570000	66093000	23106000	105300000	63885000	64324000	85387000	89343000	129690000	182100000	119290000	1.61405	-0.840442	-3.52595	Q96RU2-2;Q96RU2;Q96RU2-3	Q96RU2-2;Q96RU2;Q96RU2-3	Ubiquitin carboxyl-terminal hydrolase 28	USP28	3070
28.0211	27.962	27.9539	27.8992	27.753	27.6445	13	13	13	10.7	165.19	962030000	61	237520000	214100000	217730000	108890000	108000000	75802000	272390000	261450000	260000000	250320000	226190000	209810000	1.30272	0.213442	2.78026	Q96RY7;Q96RY7-2	Q96RY7	Intraflagellar transport protein 140 homolog	IFT140	3072
27.4547	27.4273	27.5822	28.0928	28.0489	28.0828	18	18	18	20	126.32	768340000	63	107130000	154470000	124710000	105650000	157910000	118460000	183950000	180490000	200940000	286270000	277690000	284290000	3.53671	-0.58674	-11.8475	Q96SB8;Q96SB8-2	Q96SB8;Q96SB8-2	Structural maintenance of chromosomes protein 6	SMC6	3080
31.2665	31.2832	31.5445	31.6588	31.6332	31.8542	57	57	3	36.2	215.04	11166000000	326	1754500000	1892300000	2076500000	1672100000	2004900000	1766100000	2583100000	2613300000	3132100000	3390300000	3330800000	3882100000	1.43211	-0.350671	-3.07884	Q96SN8;Q96SN8-3;Q96SN8-4	Q96SN8;Q96SN8-3;Q96SN8-4	CDK5 regulatory subunit-associated protein 2	CDK5RAP2	3082
29.2164	29.3631	29.2783	28.8999	28.9581	29.0609	18	18	17	24.2	79.817	1927200000	65	308790000	363780000	395510000	152290000	344400000	362400000	623760000	690510000	651090000	500900000	521520000	560000000	2.10569	0.312946	4.93587	Q96T51;Q96T51-2;Q96T51-3	Q96T51;Q96T51-2	RUN and FYVE domain-containing protein 1	RUFY1	3089
28.326	28.7037	28.5964	29.1145	29.096	28.8998	15	15	15	20.8	102.64	1517400000	76	192970000	303800000	235480000	197890000	356650000	230620000	336500000	437180000	405860000	581210000	573820000	500850000	1.70277	-0.494741	-3.75702	Q96T76-5;Q96T76;Q96T76-8;Q96T76-9;Q96T76-7	Q96T76-5;Q96T76;Q96T76-8;Q96T76-9;Q96T76-7	MMS19 nucleotide excision repair protein homolog	MMS19	3091
28.9834	29.011	29.0691	29.5091	29.3316	29.4197	16	16	16	23.3	92.25	2139500000	92	359990000	509980000	413280000	199900000	370890000	285460000	530740000	540990000	563230000	764070000	675620000	718160000	2.65534	-0.398963	-6.98371	Q99459	Q99459	Cell division cycle 5-like protein	CDC5L	3097
29.0262	29.0876	28.8588	28.7475	28.7775	28.6875	16	16	16	26.4	71.996	1717500000	63	255830000	471920000	457260000	125600000	261610000	145290000	546710000	570480000	486830000	450660000	460130000	432320000	1.58704	0.253397	3.45736	Q99543;Q99543-2	Q99543;Q99543-2	DnaJ homolog subfamily C member 2;DnaJ homolog subfamily C member 2, N-terminally processed	DNAJC2	3104
27.2034	27.3605	27.2889	26.555	26.8066	26.7784	14	14	14	13.5	153.1	529630000	39	129500000	125240000	135990000	34068000	58131000	46702000	154540000	172320000	163980000	98595000	117380000	115110000	2.47111	0.570934	6.23066	Q99570	Q99570	Phosphoinositide 3-kinase regulatory subunit 4	PIK3R4	3108
29.6292	29.5965	29.3717	29.1277	28.9932	29.0004	14	14	14	18.8	105.34	2381600000	112	532010000	533480000	575580000	174820000	282080000	283640000	830400000	811760000	694660000	586570000	534360000	537030000	2.23022	0.492016	5.35006	Q99613;Q99613-2;B5ME19	Q99613;Q99613-2;B5ME19	Eukaryotic translation initiation factor 3 subunit C;Eukaryotic translation initiation factor 3 subunit C-like protein	EIF3C;EIF3CL	3112
26.1361	26.3055	26.3873	26.6453	26.4776	26.6369	4	4	4	17.4	33.296	662600000	19	56871000	143170000	127460000	69410000	143910000	121780000	73750000	82937000	87773000	104960000	93444000	104350000	1.55477	-0.310264	-3.37648	Q99623;Q99623-2	Q99623;Q99623-2	Prohibitin-2	PHB2	3115
28.4654	28.5151	28.6628	28.6833	28.8857	28.8097	36	21	12	26.3	198.92	1489300000	67	190620000	250900000	226020000	265770000	288830000	267120000	370620000	383610000	424980000	431060000	495990000	470520000	1.36843	-0.24516	-2.93003	Q99666;O14715;Q99666-2	Q99666;O14715;Q99666-2	RANBP2-like and GRIP domain-containing protein 5/6;RANBP2-like and GRIP domain-containing protein 8	RGPD5;RGPD8	3121
31.1303	31.0575	30.9281	30.4608	30.5252	30.7001	31	31	31	31.2	140.53	7130100000	274	1475000000	1736200000	1573600000	623170000	878960000	843120000	2350400000	2234800000	2043100000	1477800000	1545300000	1744400000	2.1674	0.47658	5.13784	Q99707;Q99707-2	Q99707;Q99707-2	Methionine synthase	MTR	3123
26.7488	26.9827	26.946	27.7062	27.4924	27.6221	6	6	6	8	75.775	667440000	21	49747000	140440000	59341000	90369000	162000000	165530000	112770000	132620000	129290000	218970000	188820000	206570000	2.76582	-0.714361	-7.47229	Q99805	Q99805	Transmembrane 9 superfamily member 2	TM9SF2	3129
31.5075	31.7143	31.4843	31.803	31.9066	31.827	27	27	27	52.5	59.366	16980000000	303	1861100000	3884500000	2435300000	1304400000	3977200000	3518000000	3052800000	3523300000	3004200000	3746700000	4025800000	3809500000	1.59629	-0.276818	-3.48078	Q99832;Q99832-3;Q99832-4;Q99832-2	Q99832;Q99832-3;Q99832-4;Q99832-2	T-complex protein 1 subunit eta	CCT7	3133
31.635	31.6723	31.8938	30.8177	31.0194	30.8539	114	114	1	35.2	452.11	11273000000	483	2413400000	3146200000	3229600000	756950000	1112800000	614160000	3335000000	3422200000	3990100000	1892600000	2176600000	1940600000	2.92166	0.836697	8.21328	Q99996-3	Q99996-3	A-kinase anchor protein 9	AKAP9	3147
25.0346	25.4134	25.4368	25.8925	25.8221	25.6628	4	4	4	16.9	29.964	340290000	8	41406000	39354000	67727000	67625000	83902000	40272000	34369000	44687000	45420000	62288000	59322000	53122000	1.55819	-0.497513	-3.385	Q9BQ75-2;Q9BQ75	Q9BQ75-2;Q9BQ75	Protein CMSS1	CMSS1	3155
28.8739	29.0639	29.0815	28.2165	28.4785	28.3527	12	12	12	38.7	43.359	2500000000	78	415540000	758650000	552360000	156870000	279840000	336790000	491940000	561170000	568060000	311900000	374010000	342780000	2.54572	0.657173	6.52675	Q9BRX2	Q9BRX2	Protein pelota homolog	PELO	3171
27.2593	27.1343	27.3287	26.9643	27.1023	26.9599	5	5	5	11.6	46.971	983920000	22	64764000	445370000	325460000	18757000	79309000	50257000	160640000	147310000	168560000	130940000	144080000	130540000	1.46194	0.231894	3.14985	Q9BS26	Q9BS26	Endoplasmic reticulum resident protein 44	ERP44	3176
29.1707	29.3114	29.4548	29.622	29.6228	29.6179	20	20	20	25.9	122.85	2588400000	193	382730000	497440000	513600000	301810000	509550000	383290000	604290000	666200000	735840000	826240000	826720000	823900000	1.70449	-0.308613	-3.76162	Q9BSJ8;Q9BSJ8-2	Q9BSJ8;Q9BSJ8-2	Extended synaptotagmin-1	ESYT1	3178
27.558	27.8085	27.5155	27.8908	28.0658	28.0575	8	8	8	32.1	27.508	1690000000	40	144890000	316290000	252890000	181540000	411340000	383080000	197600000	235060000	191860000	248860000	280970000	279350000	1.60511	-0.377386	-3.50316	Q9BTE7;Q92564-2;Q92564;Q92564-3	Q9BTE7	DCN1-like protein 5	DCUN1D5	3191
27.3398	27.3099	27.333	27.7897	27.9588	28.0308	4	4	4	17.9	30.692	1458100000	36	132050000	127910000	128180000	242870000	408390000	418740000	169860000	166380000	169060000	232020000	260870000	274220000	2.94207	-0.59885	-8.31507	Q9BTT0;Q9BTT0-3;Q9BTT0-2	Q9BTT0;Q9BTT0-3	Acidic leucine-rich nuclear phosphoprotein 32 family member E	ANP32E	3193
30.6366	30.5755	30.5241	30.9267	30.7991	30.8237	22	22	22	55.7	54.022	9867900000	227	1056000000	2024700000	1608800000	1167700000	2286000000	1724700000	1669300000	1600100000	1544100000	2041100000	1868300000	1900500000	2.2251	-0.271094	-5.3325	Q9BTU6	Q9BTU6	Phosphatidylinositol 4-kinase type 2-alpha	PI4K2A	3195
29.615	29.7946	29.7885	29.1003	29.316	29.2731	11	11	11	25.2	57.002	3510800000	137	685340000	906730000	747270000	224820000	472900000	473770000	822260000	931280000	927350000	575530000	668340000	648740000	2.32687	0.502936	5.69018	Q9BV44	Q9BV44	THUMP domain-containing protein 3	THUMPD3	3214
23.5617	23.0963	24.0083	24.2981	24.328	24.4361	1	1	1	4.5	56.252	42249000	1	0	0	9948300	9957800	11720000	10622000	0	0	16874000	20628000	21060000	22699000	1.39667	-0.798637	-2.99557	Q9BVG9	Q9BVG9	Phosphatidylserine synthase 2	PTDSS2	3220
25.2366	25.2591	24.6854	25.8518	25.8995	26.0137	3	3	3	5.1	82.004	156190000	12	22178000	18708000	15914000	6520000	48512000	44360000	39535000	40156000	26980000	60557000	62592000	67751000	1.9481	-0.861293	-4.4474	Q9BVJ6-3;Q9BVJ6;Q9BVJ6-2;Q5TAP6	Q9BVJ6-3;Q9BVJ6;Q9BVJ6-2	U3 small nucleolar RNA-associated protein 14 homolog A	UTP14A	3222
27.2548	27.4379	27.0854	27.4692	27.7422	27.8153	4	4	4	12.8	27.277	1289500000	23	138690000	220000000	147440000	129150000	338160000	316030000	160140000	181820000	142400000	185800000	224510000	236180000	1.3297	-0.416208	-2.84129	Q9BVK6	Q9BVK6	Transmembrane emp24 domain-containing protein 9	TMED9	3223
29.0519	29.2241	29.0797	29.4537	29.5308	29.3551	15	15	15	31.3	60.54	2252800000	122	236380000	454510000	379500000	230150000	452830000	499440000	556530000	627110000	567380000	735290000	775640000	686710000	1.94852	-0.327969	-4.44864	Q9BVP2-2;Q9BVP2	Q9BVP2-2;Q9BVP2	Guanine nucleotide-binding protein-like 3	GNL3	3226
29.5243	29.5984	29.5146	29.1382	29.3275	29.2925	13	13	1	47.3	40.313	4685300000	77	767570000	1145100000	906960000	402890000	775320000	687500000	772140000	812830000	766990000	590830000	673680000	657560000	1.99407	0.293032	4.58599	Q9BWF3;Q9BQ04;Q9BWF3-4;Q9BWF3-3	Q9BWF3;Q9BQ04;Q9BWF3-4	RNA-binding protein 4;RNA-binding protein 4B	RBM4;RBM4B	3238
26.8551	27.1047	26.554	26.1733	26.4109	25.9634	5	5	4	12.7	42.02	712950000	16	111160000	218570000	142360000	48759000	106410000	85696000	121390000	144320000	98529000	75674000	89225000	65426000	1.48109	0.655406	3.19588	Q9BX40-2;Q9BX40	Q9BX40-2;Q9BX40	Protein LSM14 homolog B	LSM14B	3241
26.133	26.1502	26.1291	26.2793	26.373	26.2192	5	5	3	11.2	55.931	282600000	17	47787000	73983000	50294000	17984000	51865000	40687000	73590000	74471000	73389000	81441000	86911000	78121000	1.55808	-0.153084	-3.38474	Q9BX70	Q9BX70	BTB/POZ domain-containing protein 2	BTBD2	3244
32.1986	31.9762	31.9252	31.2646	31.2686	31.1789	39	39	33	40	101.27	11910000000	290	2500400000	3150500000	2782900000	812340000	1358300000	1305900000	4929000000	4224700000	4077900000	2579800000	2587000000	2431000000	3.06494	0.795959	8.95262	Q9BXJ9;Q9BXJ9-4	Q9BXJ9;Q9BXJ9-4	N-alpha-acetyltransferase 15, NatA auxiliary subunit	NAA15	3248
27.6449	27.7382	27.6705	27.8456	27.967	28.018	10	10	10	12.8	96.221	773600000	41	109780000	174870000	133460000	82546000	162770000	110160000	209860000	223890000	213620000	241190000	262370000	271810000	1.94838	-0.259036	-4.44824	Q9BXP5-5;Q9BXP5-4;Q9BXP5-2;Q9BXP5-3;Q9BXP5	Q9BXP5-5;Q9BXP5-4;Q9BXP5-2;Q9BXP5-3;Q9BXP5	Serrate RNA effector molecule homolog	SRRT	3251
28.6599	28.7586	28.6254	29.4159	29.2898	29.6006	9	9	9	35	36.223	3010000000	95	227970000	525050000	460310000	417780000	723610000	655300000	424130000	454150000	414100000	716240000	656330000	814090000	2.80286	-0.754133	-7.64276	Q9BXS4	Q9BXS4	Transmembrane protein 59	TMEM59	3252
29.5627	29.6691	29.4691	29.3187	29.0651	28.9248	17	17	17	37.4	64.989	3388000000	110	696480000	1106500000	681550000	178440000	332980000	391990000	792970000	853650000	743160000	669580000	561650000	509600000	1.64272	0.464097	3.59963	Q9BY44;Q9BY44-3;Q9BY44-4;Q9BY44-2	Q9BY44;Q9BY44-3;Q9BY44-4	Eukaryotic translation initiation factor 2A;Eukaryotic translation initiation factor 2A, N-terminally processed	EIF2A	3260
28.005	27.9393	27.832	28.1521	28.3534	28.3809	12	12	12	29	57.571	1896100000	24	197890000	336910000	283470000	173050000	443820000	460980000	269360000	257380000	238930000	298290000	342950000	349550000	1.86547	-0.370063	-4.20591	Q9BYM8;Q9BYM8-3;Q9BYM8-4	Q9BYM8;Q9BYM8-3;Q9BYM8-4	RanBP-type and C3HC4-type zinc finger-containing protein 1	RBCK1	3269
29.3716	29.3231	29.3455	28.4584	28.8436	29.0123	15	15	15	36.2	54.303	3334900000	93	641900000	894590000	769210000	142790000	404180000	482220000	694600000	671650000	682150000	368840000	481700000	541460000	1.60286	0.575332	3.49744	Q9BZD4	Q9BZD4	Kinetochore protein Nuf2	NUF2	3282
28.8259	28.8833	28.9251	28.3521	27.7911	27.6994	25	25	25	20.7	161.51	1582700000	92	389090000	479260000	426170000	146280000	95497000	46395000	475840000	495170000	509720000	342640000	232250000	217950000	1.97125	0.930578	4.51679	Q9BZF9-2;Q9BZF9	Q9BZF9-2;Q9BZF9	Uveal autoantigen with coiled-coil domains and ankyrin repeats	UACA	3285
26.4792	26.6034	26.5364	26.6543	26.8301	26.9771	5	5	5	6.4	102	387250000	32	37552000	94293000	85491000	45451000	64859000	59606000	93545000	101960000	97332000	105620000	119310000	132100000	1.31559	-0.280835	-2.8093	Q9BZQ6-2;Q9BZQ6	Q9BZQ6-2;Q9BZQ6	ER degradation-enhancing alpha-mannosidase-like protein 3	EDEM3	3290
25.4191	25.4314	25.0774	25.6166	25.8621	25.7051	1	1	1	9.1	11.25	341780000	7	39525000	58042000	38603000	67572000	70350000	67684000	44864000	45248000	35405000	51448000	60993000	54703000	1.42818	-0.418671	-3.06955	Q9C005	Q9C005	Protein dpy-30 homolog	DPY30	3294
25.8714	25.5859	25.5819	25.4464	25.241	25.2347	4	4	4	4.6	132.84	184650000	12	47256000	70311000	19859000	14103000	28894000	4225900	61387000	50363000	50224000	45722000	39654000	39481000	1.45962	0.372387	3.14428	Q9C0C7-4;Q9C0C7-2;Q9C0C7-3;Q9C0C7;Q9C0C7-5;Q9C0C7-6	Q9C0C7-4;Q9C0C7-2;Q9C0C7-3;Q9C0C7;Q9C0C7-5;Q9C0C7-6	Activating molecule in BECN1-regulated autophagy protein 1	AMBRA1	3299
33.6958	33.6119	33.4853	34.0406	34.0183	34.0117	43	43	43	39.6	141.29	55757000000	763	9043200000	10853000000	8651000000	8816700000	10274000000	8118900000	13914000000	13128000000	12025000000	17670000000	17399000000	17320000000	2.63345	-0.425841	-6.89029	Q9C0C9;REV__Q99700-2;REV__Q99700-5;REV__Q99700-4;REV__Q99700	Q9C0C9	E2/E3 hybrid ubiquitin-protein ligase UBE2O	UBE2O	3300
31.7588	32.068	32.3673	31.1277	31.2816	30.8591	3	3	3	0.9	475.98	25476000000	100	3348600000	8605400000	7070300000	1472700000	2854200000	2124300000	3633700000	4502100000	5540100000	2346300000	2610400000	1947700000	1.97959	0.975173	4.54199	Q9C0G6;Q9C0G6-4	Q9C0G6;Q9C0G6-4	Dynein heavy chain 6, axonemal	DNAH6	3305
26.7714	27.1755	27.1079	27.7308	27.4597	27.7112	5	5	5	14.3	54.139	641990000	23	62778000	153310000	112780000	69259000	134060000	109810000	114550000	151580000	144640000	222740000	184580000	219740000	1.80626	-0.615627	-4.0386	Q9C0H2-2;Q9C0H2;Q9C0H2-4;Q9C0H2-3	Q9C0H2-2;Q9C0H2;Q9C0H2-4;Q9C0H2-3	Protein tweety homolog 3	TTYH3	3306
26.889	26.6284	26.6491	26.0296	26.442	26.2031	8	8	8	22	47.707	697180000	12	104280000	145430000	134850000	56840000	141490000	114290000	124280000	103740000	105240000	68500000	91168000	77255000	1.56744	0.497258	3.4081	Q9GZL7	Q9GZL7	Ribosome biogenesis protein WDR12	WDR12	3307
29.3924	29.368	29.1708	28.9276	29.1502	28.838	6	6	6	12.6	41.984	3234500000	55	501040000	717260000	550930000	287760000	729180000	448330000	704670000	692880000	604330000	510590000	595770000	479860000	1.3594	0.338452	2.90923	Q9H000-2;Q9H000	Q9H000-2;Q9H000	Probable E3 ubiquitin-protein ligase makorin-2	MKRN2	3321
26.7729	27.0284	26.6406	26.1626	26.3543	26.2516	2	2	2	5.4	42.006	734640000	17	120330000	216460000	136260000	34715000	120680000	106190000	114670000	136890000	104620000	75115000	85791000	79893000	1.93427	0.557817	4.40631	Q9H074-3;Q9H074-2;Q9H074	Q9H074-3;Q9H074-2;Q9H074	Polyadenylate-binding protein-interacting protein 1	PAIP1	3323
28.4909	28.4664	28.4301	28.6814	28.7023	28.7144	13	13	13	22.5	71.026	1310000000	59	192650000	189660000	239640000	123200000	311410000	253400000	377230000	370890000	361670000	430490000	436780000	440450000	3.52682	-0.236918	-11.7786	Q9H0H5	Q9H0H5	Rac GTPase-activating protein 1	RACGAP1	3337
26.5495	26.5447	26.4088	26.2632	26.3254	26.3161	5	5	1	11.9	64.436	272100000	12	46823000	43849000	55905000	40460000	39834000	45226000	98221000	97894000	89092000	80538000	84088000	83548000	1.78738	0.199458	3.98621	Q9H0L4	Q9H0L4	Cleavage stimulation factor subunit 2 tau variant	CSTF2T	3338
28.5674	28.4073	28.3509	29.1716	28.9535	28.8145	5	5	2	29.9	22.171	3325600000	33	421550000	544880000	452300000	594470000	700570000	611780000	397770000	356010000	342360000	604680000	519860000	472080000	1.92947	-0.537987	-4.39211	Q9H0U4;Q92928;P59190-2;P59190	Q9H0U4	Ras-related protein Rab-1B	RAB1B	3343
26.9691	26.7561	26.3326	26.145	25.7013	25.7702	4	4	4	5.5	88.869	275600000	9	64829000	66777000	79941000	33921000	23527000	6599400	131370000	113340000	84507000	74205000	54557000	57227000	1.60457	0.813747	3.5018	Q9H1K0;Q9H1K0-2	Q9H1K0	Rabenosyn-5	RBSN	3355
29.3031	29.0937	28.9183	28.5339	28.177	28.1869	23	23	23	20.1	155.98	1826900000	107	475500000	491580000	483690000	160920000	92982000	122270000	662370000	572910000	507300000	388660000	303480000	305560000	2.12031	0.80574	4.98314	Q9H2M9;Q9H2M9-2	Q9H2M9	Rab3 GTPase-activating protein non-catalytic subunit	RAB3GAP2	3371
28.5703	28.5419	28.5459	28.3531	28.2334	28.3092	15	15	14	18.4	113.15	1379700000	62	227930000	390220000	345810000	115100000	180150000	120520000	398590000	390800000	391910000	342880000	315570000	332590000	2.6692	0.25415	7.0434	Q9H2U1-2;Q9H2U1;Q9H2U1-3	Q9H2U1-2;Q9H2U1;Q9H2U1-3	ATP-dependent RNA helicase DHX36	DHX36	3374
27.0838	26.8467	27.0337	27.3659	27.4088	27.2783	2	2	2	27.9	13.763	1071800000	6	142240000	175730000	170030000	146510000	233280000	204020000	142240000	120690000	137390000	172960000	178190000	162780000	1.9463	-0.362957	-4.44204	Q9H305-3;Q9H305-2;Q9H305	Q9H305-3;Q9H305-2;Q9H305	Cell death-inducing p53-target protein 1	CDIP1	3375
28.275	28.4882	28.6713	29.1334	29.0752	28.9382	6	6	6	18.2	31.791	3346700000	57	349780000	498850000	515100000	473990000	859920000	649060000	324800000	376520000	427500000	588860000	565590000	514350000	1.94831	-0.570744	-4.448	Q9H3N1	Q9H3N1	Thioredoxin-related transmembrane protein 1	TMX1	3381
26.4615	26.2609	26.3719	25.6348	26.0253	25.9493	6	6	5	24.6	32.767	542930000	8	73995000	132570000	129100000	35842000	105470000	65952000	92407000	80413000	86842000	52101000	68294000	64792000	1.69096	0.494979	3.72575	Q9H4A5;Q9H4A5-2	Q9H4A5;Q9H4A5-2	Golgi phosphoprotein 3-like	GOLPH3L	3397
29.5868	29.6773	29.6121	30.1539	30.3328	30.1968	45	45	45	26.1	242.37	3645800000	197	442950000	682270000	572290000	625130000	775240000	547860000	806340000	858510000	820580000	1194600000	1352300000	1230700000	3.24946	-0.602447	-9.99525	Q9H583	Q9H583	HEAT repeat-containing protein 1;HEAT repeat-containing protein 1, N-terminally processed	HEATR1	3406
25.3782	25.6629	25.6735	25.9411	25.9133	25.9945	3	3	3	6.1	60.228	199540000	11	20526000	28088000	48018000	34415000	37981000	30517000	43611000	53124000	53518000	64424000	63195000	66853000	1.71739	-0.378107	-3.79601	Q9H5H4	Q9H5H4	Zinc finger protein 768	ZNF768	3407
27.3368	27.5055	27.3254	26.7917	26.6077	26.6629	17	17	17	13.6	160.25	573400000	33	169080000	162860000	124780000	43849000	42373000	30452000	169510000	190540000	168180000	116170000	102260000	106250000	3.03613	0.701843	8.79927	Q9H6S0	Q9H6S0	Probable ATP-dependent RNA helicase YTHDC2	YTHDC2	3415
28.3931	28.1014	28.141	28.4704	28.5912	28.4991	11	11	11	19.1	70.459	1096100000	55	145170000	188650000	168270000	127090000	257740000	209150000	352520000	287990000	295990000	371910000	404410000	379390000	1.45587	-0.308394	-3.13533	Q9H7D7-2;Q9H7D7;Q9H7D7-3;Q9H7D7-4	Q9H7D7-2;Q9H7D7	WD repeat-containing protein 26	WDR26	3423
22.7725	22.5023	22.6313	23.0384	23.613	23.285	2	2	2	6.4	43.992	54886000	5	0	22751000	8040400	7297400	16798000	0	0	0	6496800	8614900	12830000	0	1.67422	-0.676746	-3.68167	Q9H871;Q9H871-2	Q9H871;Q9H871-2	Protein RMD5 homolog A	RMND5A	3430
27.0112	27.1978	27.3841	26.4057	26.7883	26.844	6	6	6	10.8	67.213	429300000	13	80052000	28583000	164980000	26806000	83521000	45361000	135260000	153940000	175160000	88899000	115900000	120460000	1.38344	0.518367	2.96477	Q9H900;Q9H900-2	Q9H900;Q9H900-2	Protein zwilch homolog	ZWILCH	3437
25.6974	25.7616	25.4475	26.1413	26.0178	25.9058	5	5	5	7.2	70.483	186710000	17	26071000	29182000	30415000	25759000	41076000	34208000	54413000	56887000	45757000	74015000	67943000	62865000	1.51807	-0.386119	-3.28584	Q9H981;Q9H981-2;Q9H981-3	Q9H981;Q9H981-2	Actin-related protein 8	ACTR8	3439
28.7436	28.8781	28.8561	28.2009	28.0962	28.0057	12	12	12	20.9	79.377	1297000000	61	181970000	392330000	271640000	91145000	162900000	197060000	449440000	493360000	485890000	308550000	286940000	269490000	3.30609	0.72497	10.3372	Q9H9A5-3;Q9H9A5;Q9H9A5-6;Q9H9A5-4;Q9H9A5-2;Q9H9A5-5	Q9H9A5-3;Q9H9A5;Q9H9A5-6;Q9H9A5-4;Q9H9A5-2	CCR4-NOT transcription complex subunit 10	CNOT10	3442
29.4602	29.5553	29.4205	29.1915	29.274	29.2623	20	20	20	41.9	68.249	2300000000	111	443080000	497360000	453200000	187040000	333910000	385440000	738600000	788910000	718560000	613070000	649140000	643920000	2.11428	0.236101	4.96361	Q9H9A6	Q9H9A6	Leucine-rich repeat-containing protein 40	LRRC40	3443
28.6164	28.4977	28.5568	28.6558	28.9226	28.8294	16	16	16	24.8	89.082	1420800000	76	258440000	241030000	243460000	132220000	277670000	267960000	411510000	379020000	394880000	422910000	508840000	476980000	1.34553	-0.245625	-2.87741	Q9H9E3;Q9H9E3-3;Q9H9E3-2	Q9H9E3;Q9H9E3-3;Q9H9E3-2	Conserved oligomeric Golgi complex subunit 4	COG4	3447
31.913	31.5456	31.5061	31.2126	31.0572	30.7552	1	1	1	2.2	54.567	37981000000	38	9424400000	9058500000	6977400000	4173200000	4754100000	3593600000	4043700000	3134600000	3049900000	2488400000	2234400000	1812300000	1.59017	0.646597	3.46528	Q9H9S5	Q9H9S5	Fukutin-related protein	FKRP	3451
29.0776	29.4937	29.4188	30.1794	30.0638	29.7333	25	25	25	28.2	136.31	2844400000	186	420700000	575020000	437310000	392770000	615860000	402740000	566530000	755960000	717690000	1215900000	1122300000	892490000	1.63382	-0.662117	-3.57665	Q9HAV4	Q9HAV4	Exportin-5	XPO5	3461
32.0432	31.9871	31.921	31.1842	31.3313	31.4041	20	20	20	72.8	26.21	24787000000	143	4317100000	6216700000	5134600000	2029000000	3487100000	3602000000	4425400000	4256800000	4066000000	2439900000	2701900000	2841600000	3.10871	0.677228	9.19042	Q9HB71;Q9HB71-3;Q9HB71-2	Q9HB71;Q9HB71-3	Calcyclin-binding protein	CACYBP	3467
25.408	25.508	25.3866	25.8454	25.855	26.2283	3	3	3	8.8	44.223	401600000	14	18429000	28759000	77643000	45740000	103980000	127050000	44521000	47716000	43866000	60289000	60691000	78617000	1.83587	-0.542053	-4.12167	Q9HB90;Q9NQL2;Q9NQL2-2	Q9HB90;Q9NQL2;Q9NQL2-2	Ras-related GTP-binding protein C;Ras-related GTP-binding protein D	RRAGC;RRAGD	3468
24.6926	24.9705	25.0449	26.0906	25.9055	25.4678	4	4	4	4.8	108.91	138330000	6	6248600	23538000	22751000	25558000	35398000	24836000	27115000	32875000	34615000	71459000	62852000	46406000	1.89891	-0.918636	-4.30246	Q9HC35;Q9HC35-2	Q9HC35;Q9HC35-2	Echinoderm microtubule-associated protein-like 4	EML4	3475
26.7749	26.8398	26.7675	27.7112	27.4531	27.3877	10	10	7	3.7	290.52	572010000	26	107140000	142800000	78421000	79103000	115880000	48663000	114830000	120110000	114240000	219740000	183740000	175600000	2.68991	-0.723277	-7.13346	Q9HCK8;Q9HCK8-2;Q8TD26;Q3L8U1-2;Q3L8U1-3;Q3L8U1;Q8TD26-3	Q9HCK8;Q9HCK8-2	Chromodomain-helicase-DNA-binding protein 8	CHD8	3483
29.3942	29.4442	29.5823	29.8757	29.8096	29.8708	23	23	23	29.5	100.01	2862800000	121	356350000	616880000	590880000	291040000	500480000	507110000	705580000	730420000	803810000	985110000	940960000	981740000	2.48734	-0.378457	-6.29408	Q9HCS7	Q9HCS7	Pre-mRNA-splicing factor SYF1	XAB2	3486
28.2225	27.9353	27.9607	27.6296	27.3432	27.4734	10	10	10	41.5	34.592	1583300000	41	424890000	394360000	311340000	151280000	98689000	202710000	313200000	256670000	261220000	207660000	170270000	186350000	1.96876	0.5574	4.50931	Q9NQ48;Q9NQ48-2;Q9NQ48-3	Q9NQ48;Q9NQ48-2;Q9NQ48-3	Leucine zipper transcription factor-like protein 1	LZTFL1	3504
27.0209	27.2105	27.3269	27.8774	28.0267	28.0132	7	7	7	42.7	24.955	1468700000	35	99629000	180490000	189690000	198520000	376080000	424270000	136180000	155300000	168350000	246570000	273450000	270900000	2.83168	-0.786333	-7.77779	Q9NQX7-2;Q9NQX7;Q9NQX7-3	Q9NQX7-2;Q9NQX7;Q9NQX7-3	Integral membrane protein 2C;CT-BRI3	ITM2C	3513
29.2486	29.6028	29.4607	29.8535	30.0279	29.9887	20	20	19	30.8	87.343	2953700000	133	298670000	575300000	500940000	294310000	696960000	587560000	637840000	815350000	738850000	970060000	1094700000	1065400000	1.96204	-0.519322	-4.48909	Q9NR30;Q9NR30-2	Q9NR30;Q9NR30-2	Nucleolar RNA helicase 2	DDX21	3519
27.1317	27.0006	27.0782	26.5602	26.7913	26.8164	12	12	12	33.4	50.24	616500000	39	66818000	159020000	157800000	33140000	108300000	91420000	147050000	134270000	141690000	98947000	116140000	118180000	1.74164	0.347535	3.86123	Q9NR50;Q9NR50-3;Q9NR50-2	Q9NR50;Q9NR50-3;Q9NR50-2	Translation initiation factor eIF-2B subunit gamma	EIF2B3	3523
27.4223	27.538	27.5931	27.8304	27.773	27.6964	8	8	8	18.9	59.573	903020000	41	111240000	138980000	198840000	57535000	198910000	197510000	179860000	194880000	202470000	238670000	229350000	217500000	1.76114	-0.248805	-3.9142	Q9NRG9;Q9NRG9-2	Q9NRG9;Q9NRG9-2	Aladin	AAAS	3527
26.8215	26.9365	27.0392	27.5014	27.8023	27.159	16	16	16	13.4	178.7	556550000	54	51506000	103570000	76756000	119350000	157720000	47644000	118600000	128440000	137910000	190000000	234060000	149860000	1.32482	-0.555189	-2.8302	Q9NRL2;Q9NRL2-2	Q9NRL2;Q9NRL2-2	Bromodomain adjacent to zinc finger domain protein 1A	BAZ1A	3528
27.1958	27.1951	27.0827	27.3735	27.4232	27.3146	6	6	6	30.6	27.924	1156400000	30	77434000	132290000	227280000	133760000	359510000	226110000	153730000	153650000	142140000	173880000	179970000	166920000	1.91228	-0.212549	-4.34152	Q9NRX1	Q9NRX1	RNA-binding protein PNO1	PNO1	3534
29.6858	29.8326	29.86	30.2596	30.326	30.3062	23	23	22	33.9	81.636	3741000000	133	455560000	759620000	658540000	465580000	740600000	661070000	863580000	956140000	974440000	1285400000	1346000000	1327600000	3.029	-0.504458	-8.76164	Q9NRZ9-6;Q9NRZ9-5;Q9NRZ9-3;Q9NRZ9-2;Q9NRZ9;Q9NRZ9-4;Q9NRZ9-8;Q9NRZ9-7;Q9NRZ9-9	Q9NRZ9-6;Q9NRZ9-5;Q9NRZ9-3;Q9NRZ9-2;Q9NRZ9;Q9NRZ9-4	Lymphoid-specific helicase	HELLS	3538
31.233	31.2387	31.1007	31.3491	31.3741	31.4241	20	20	20	35.4	56.222	8688900000	238	1093200000	1616200000	1718100000	977520000	1699200000	1584600000	2523900000	2533800000	2302700000	2735400000	2783300000	2881400000	1.72615	-0.191678	-3.81948	Q9NS91	Q9NS91	E3 ubiquitin-protein ligase RAD18	RAD18	3543
31.1181	31.0949	30.8459	30.5571	30.5636	30.7908	38	38	38	37.3	135.61	7044100000	204	1435900000	1476000000	1447000000	710600000	961860000	1012700000	2330700000	2293500000	1929900000	1579800000	1586900000	1857600000	1.52066	0.382483	3.29219	Q9NSV4-4;Q9NSV4;Q9NSV4-7;Q9NSV4-5;Q9NSV4-6;Q9NSV4-1;Q9NSV4-2	Q9NSV4-4;Q9NSV4;Q9NSV4-7;Q9NSV4-5;Q9NSV4-6;Q9NSV4-1	Protein diaphanous homolog 3	DIAPH3	3548
33.138	33.1996	33.4018	32.9267	32.775	33.0093	61	61	61	50	147.18	34251000000	615	6074600000	7432900000	8025400000	4057300000	4430100000	4230300000	9452200000	9864400000	11349000000	8164500000	7349300000	8645200000	1.50758	0.342837	3.26019	Q9NTJ3;Q9NTJ3-2	Q9NTJ3;Q9NTJ3-2	Structural maintenance of chromosomes protein 4	SMC4	3551
31.8539	31.5944	31.6363	31.2498	31.3665	31.2675	24	24	24	63.4	44.743	21639000000	194	4004400000	5125400000	4271900000	1982100000	3599700000	2655700000	3881200000	3242300000	3338000000	2553500000	2768600000	2585000000	1.97763	0.400235	4.53606	Q9NTK5;Q9NTK5-3;Q9NTK5-2	Q9NTK5;Q9NTK5-3;Q9NTK5-2	Obg-like ATPase 1	OLA1	3553
26.9945	27.0645	27.0662	27.1484	27.2213	27.1428	5	5	5	10.1	76.5	464090000	18	46293000	94673000	96446000	53422000	94111000	79143000	133710000	140350000	140520000	148760000	156470000	148180000	1.69327	-0.129104	-3.73185	Q9NUY8-2;Q9NUY8	Q9NUY8-2;Q9NUY8	TBC1 domain family member 23	TBC1D23	3567
29.5286	29.3503	29.1693	28.7601	29.0341	28.9516	10	10	7	29.1	49.398	4035400000	75	809940000	876150000	716940000	443640000	553400000	635320000	774450000	684400000	603710000	454610000	549720000	519170000	1.52213	0.434111	3.2958	Q9NVA2;Q9NVA2-2	Q9NVA2;Q9NVA2-2	Septin-11	2011-09-01	3572
26.7786	26.7225	26.5996	27.1769	27.1472	26.9808	5	5	5	11	57.196	457110000	16	60213000	92399000	68025000	61755000	116840000	57879000	115120000	110730000	101690000	151730000	148640000	132440000	2.1168	-0.401436	-4.97178	Q9NVH1-3;Q9NVH1;Q9NVH1-2	Q9NVH1-3;Q9NVH1;Q9NVH1-2	DnaJ homolog subfamily C member 11	DNAJC11	3579
25.4619	25.7878	25.6317	26.2826	26.195	25.8362	5	5	2	41.4	21.539	449100000	11	17326000	79512000	59637000	58724000	133650000	100250000	46216000	57929000	51989000	81632000	76821000	59907000	1.34628	-0.477492	-2.87914	Q9NVJ2;Q9NVJ2-2	Q9NVJ2	ADP-ribosylation factor-like protein 8B	ARL8B	3582
24.9312	24.6045	24.8152	24.3313	24.3246	23.9458	1	1	1	3.7	34.83	171310000	8	31992000	37142000	36534000	17880000	27508000	20253000	31992000	25509000	29520000	21108000	21011000	16159000	1.66608	0.583045	3.66037	Q9NWX6	Q9NWX6	Probable tRNA(His) guanylyltransferase	THG1L	3605
26.018	26.1222	26.6392	26.9942	27.1084	27.6763	4	4	4	21.6	22.876	865500000	17	37775000	57930000	175150000	136920000	222390000	235340000	67952000	73039000	104520000	133680000	144690000	214480000	1.60579	-0.999829	-3.5049	Q9NXU5	Q9NXU5	ADP-ribosylation factor-like protein 15	ARL15	3624
29.4475	29.3164	29.4098	29.6976	29.7705	29.8625	18	18	18	32.7	70.193	2769100000	132	373120000	591930000	434850000	296070000	538480000	534630000	732100000	668500000	713220000	870680000	915850000	976150000	2.47849	-0.385681	-6.25942	Q9NYH9	Q9NYH9	U3 small nucleolar RNA-associated protein 6 homolog	UTP6	3635
28.0031	27.9158	27.8344	27.7218	27.5134	27.6929	9	9	8	12.4	78.314	787720000	31	172530000	169480000	138250000	62409000	139740000	105320000	269010000	253220000	239320000	221350000	191580000	216960000	1.55645	0.275095	3.38068	Q9NZ52;Q9NZ52-2;Q9NZ52-4;Q9NZ52-3	Q9NZ52;Q9NZ52-2;Q9NZ52-4;Q9NZ52-3	ADP-ribosylation factor-binding protein GGA3	GGA3	3647
28.8002	28.6786	28.9973	28.5643	28.3567	28.4948	9	9	9	13.2	79.467	1560300000	61	246840000	305430000	451100000	155290000	220090000	181530000	467430000	429640000	535870000	396930000	343730000	378270000	1.47459	0.353395	3.18022	Q9NZJ0;Q9NZJ0-2	Q9NZJ0;Q9NZJ0-2	Denticleless protein homolog	DTL	3654
28.3358	28.4985	28.3178	28.5797	28.8846	28.7172	7	7	7	21.8	39.474	2748700000	60	317170000	526520000	382900000	292030000	674260000	555830000	338790000	379240000	334590000	401200000	495610000	441290000	1.5077	-0.343119	-3.26047	Q9NZL4;Q9NZL4-3;Q9NZL4-2	Q9NZL4;Q9NZL4-3	Hsp70-binding protein 1	HSPBP1	3657
28.3834	28.5454	28.5461	28.8473	28.7179	28.9962	26	26	26	29.1	106.9	1391100000	91	146620000	291260000	194050000	158840000	268370000	332010000	350150000	391750000	391940000	482960000	441510000	535460000	1.69524	-0.362197	-3.73707	Q9P0K7-4;Q9P0K7-3;Q9P0K7;Q9P0K7-2	Q9P0K7-4;Q9P0K7-3;Q9P0K7;Q9P0K7-2	Ankycorbin	RAI14	3669
27.4619	27.7249	27.4854	27.0885	27.0392	27.085	5	5	5	24.3	33.242	1185000000	26	169270000	313810000	265790000	124270000	158700000	153160000	184870000	221840000	187900000	142710000	137910000	142360000	2.32654	0.486546	5.68899	Q9P287-4;Q9P287-3;Q9P287;Q9P287-2	Q9P287-4;Q9P287-3;Q9P287;Q9P287-2	BRCA2 and CDKN1A-interacting protein	BCCIP	3681
29.8376	29.48	29.561	30.1034	30.2295	30.1986	28	28	27	32.2	108.63	3738900000	175	509740000	510920000	591970000	632190000	854560000	639540000	959410000	748800000	792040000	1153500000	1258900000	1232200000	2.06409	-0.550967	-4.80321	Q9P2E9-3;Q9P2E9-2;Q9P2E9	Q9P2E9-3;Q9P2E9-2;Q9P2E9	Ribosome-binding protein 1	RRBP1	3687
29.0791	29.0239	29.2199	29.5834	29.5443	29.4724	13	13	13	18.2	88.486	2203000000	116	318520000	350400000	402500000	297370000	408920000	425280000	567110000	545850000	625250000	804460000	782920000	744870000	2.50796	-0.425769	-6.37541	Q9P2I0	Q9P2I0	Cleavage and polyadenylation specificity factor subunit 2	CPSF2	3691
25.3529	25.5665	25.5916	25.6949	26.0475	25.8622	5	1	1	9.2	69.428	169940000	1	14209000	30214000	28521000	16230000	54349000	26415000	42853000	49693000	50563000	54318000	69356000	60994000	1.34337	-0.364532	-2.87248	Q9P2J3	Q9P2J3	Kelch-like protein 9	KLHL9	3692
32.0741	31.8776	32.0667	31.1297	31.0087	31.2006	39	39	39	41.3	134.46	12526000000	453	2895600000	3474900000	3067800000	774140000	1183400000	1130200000	4521400000	3945500000	4498100000	2349500000	2160400000	2467800000	3.3277	0.893139	10.4707	Q9P2J5;Q9P2J5-2;Q9P2J5-3	Q9P2J5;Q9P2J5-2	Leucine--tRNA ligase, cytoplasmic	LARS	3693
32.8103	32.7378	32.783	32.4396	32.6391	32.5437	19	19	19	45	46.286	41409000000	336	7538100000	8602000000	8210100000	3933700000	6918600000	6206400000	7531400000	7162600000	7390300000	5825100000	6688700000	6261000000	1.7377	0.23621	3.85058	Q9UBB4-2;Q9UBB4	Q9UBB4-2;Q9UBB4	Ataxin-10	ATXN10	3707
30.1427	30.1541	30.2212	30.6533	30.551	30.4988	33	33	33	44.9	96.819	4549700000	155	599270000	928570000	874910000	525710000	951660000	669560000	1185400000	1194800000	1251700000	1688700000	1573100000	1517200000	2.80649	-0.394967	-7.65966	Q9UBB9;Q9UBB9-2	Q9UBB9	Tuftelin-interacting protein 11	TFIP11	3709
30.385	30.3158	30.4409	30.6056	30.514	30.5463	29	29	29	50.5	83.247	4946100000	168	653670000	974550000	1020900000	533680000	895680000	867610000	1402200000	1336500000	1457600000	1633800000	1533300000	1568000000	1.74776	-0.174683	-3.87779	Q9UBC2-3;Q9UBC2;Q9UBC2-2;Q9UBC2-4	Q9UBC2-3;Q9UBC2;Q9UBC2-2;Q9UBC2-4	Epidermal growth factor receptor substrate 15-like 1	EPS15L1	3710
28.1438	28.1729	28.128	28.3121	28.354	28.231	12	10	10	16.1	97.621	1084800000	45	83692000	211120000	233320000	90407000	247960000	218330000	296580000	302620000	293340000	333260000	343090000	315050000	1.76462	-0.150771	-3.92369	Q9UBF2;Q9UBF2-2	Q9UBF2;Q9UBF2-2	Coatomer subunit gamma-2	COPG2	3713
26.7572	26.6694	26.714	26.0271	25.5661	25.7137	4	4	4	7.2	77.673	280380000	12	62805000	75350000	76937000	16962000	20953000	27372000	113430000	106730000	110080000	68379000	49678000	55030000	2.61979	0.944576	6.83258	Q9UBK8-2;Q9UBK8	Q9UBK8-2;Q9UBK8	Methionine synthase reductase	MTRR	3718
28.8948	29.2232	29.068	29.8325	29.7335	29.6345	12	9	9	52.3	37.23	4067000000	94	371140000	614280000	556160000	667500000	1155800000	702180000	499100000	626720000	562770000	956070000	892620000	833460000	2.42746	-0.671526	-6.06277	Q9UBU8-2;Q9UBU8;Q9UBU8-3	Q9UBU8-2;Q9UBU8;Q9UBU8-3	Mortality factor 4-like protein 1	MORF4L1	3730
28.3783	28.5016	28.5837	28.8032	29.185	28.7805	9	9	9	48.3	26.688	3253500000	44	250840000	570190000	418390000	413470000	908520000	692060000	348910000	380050000	402290000	468420000	610310000	461110000	1.40648	-0.435059	-3.0185	Q9UEU0;Q9UEU0-2	Q9UEU0;Q9UEU0-2	Vesicle transport through interaction with t-SNAREs homolog 1B	VTI1B	3743
30.5812	30.5466	30.5157	29.8133	29.7219	29.7233	26	26	26	41.1	71.289	4202600000	116	912360000	1240700000	884370000	322390000	449880000	392930000	1606400000	1568300000	1535100000	943410000	885460000	886330000	4.6194	0.794999	22.281	Q9UG63;Q9UG63-2	Q9UG63;Q9UG63-2	ATP-binding cassette sub-family F member 2	ABCF2	3748
27.6096	27.4547	27.5686	27.3448	27.4259	27.3005	8	8	8	15.6	76.017	606720000	33	99509000	143630000	137070000	42177000	87656000	96678000	204790000	183950000	199060000	170450000	180310000	165300000	1.46951	0.187249	3.16801	Q9UGJ1-2;Q9UGJ1	Q9UGJ1-2;Q9UGJ1	Gamma-tubulin complex component 4	TUBGCP4	3752
27.4629	26.9771	27.447	26.7058	26.7131	26.5025	12	12	12	18.8	83.641	469340000	18	87580000	114470000	171420000	16223000	28821000	50825000	185000000	132100000	182960000	109460000	110010000	95073000	1.70866	0.655179	3.77271	Q9UHD2	Q9UHD2	Serine/threonine-protein kinase TBK1	TBK1	3766
25.7746	25.5838	25.7914	26.1713	26.8834	26.3726	4	4	4	24.3	32.761	545360000	10	16314000	93232000	41916000	27701000	207360000	158840000	57401000	50290000	58074000	75572000	123800000	86884000	1.57121	-0.759214	-3.41754	Q9UHW5;Q9UHW5-2;Q9UHW5-3	Q9UHW5;Q9UHW5-2;Q9UHW5-3	GPN-loop GTPase 3	GPN3	3779
25.0955	25.1094	24.7177	25.3785	25.533	25.5486	3	3	3	8.2	54.024	251790000	8	23164000	54769000	21920000	9167500	72231000	70538000	35850000	36198000	27592000	43621000	48551000	49080000	1.6732	-0.512508	-3.67899	Q9UHX1-4;Q9UHX1-6;Q9UHX1-3;Q9UHX1-5;Q9UHX1-2;Q9UHX1	Q9UHX1-4;Q9UHX1-6;Q9UHX1-3;Q9UHX1-5;Q9UHX1-2;Q9UHX1	Poly(U)-binding-splicing factor PUF60	PUF60	3781
28.569	28.6736	28.6395	28.7958	28.8523	28.9493	16	16	16	43	54.151	3064400000	79	331080000	597500000	531790000	334810000	533130000	736110000	398230000	428160000	418160000	466030000	484620000	518320000	1.92755	-0.238437	-4.38643	Q9UI12-2;Q9UI12	Q9UI12-2;Q9UI12	V-type proton ATPase subunit H	ATP6V1H	3783
28.0972	28.3109	28.214	28.669	28.5706	28.5126	15	15	15	15.1	123.91	1175200000	67	112450000	261430000	233140000	132260000	251480000	184450000	287140000	332980000	311360000	426790000	398670000	382960000	2.09618	-0.376714	-4.90529	Q9UIA9;Q9H2T7	Q9UIA9	Exportin-7	XPO7	3788
27.7839	28.1047	28.0897	28.2571	28.5892	28.5989	24	24	24	17.8	170.45	1239400000	42	162600000	250330000	188410000	129840000	299710000	208470000	231090000	288650000	285660000	320790000	403840000	406570000	1.47686	-0.488947	-3.1857	Q9UIG0-2;Q9UIG0	Q9UIG0-2;Q9UIG0	Tyrosine-protein kinase BAZ1B	BAZ1B	3791
26.0842	26.247	25.5765	25.3603	25.2958	25.0144	3	3	3	4.1	116.85	219720000	16	52124000	76913000	39841000	10453000	34010000	6382900	71142000	79642000	50036000	43073000	41189000	33891000	1.51108	0.745751	3.26873	Q9UII4	Q9UII4	E3 ISG15--protein ligase HERC5	HERC5	3792
26.5734	26.4317	26.4264	25.5708	25.9505	25.5809	4	4	4	22.5	28.228	542350000	28	140950000	179280000	81823000	14974000	71177000	54148000	99859000	90518000	90184000	49839000	64846000	50190000	2.35688	0.776426	5.7993	Q9UIV1-2;Q9UIV1	Q9UIV1-2;Q9UIV1	CCR4-NOT transcription complex subunit 7	CNOT7	3794
29.4486	29.6451	29.4607	28.8794	29.0511	29.0331	21	21	21	33.2	84.647	2193700000	96	433910000	499500000	456610000	161830000	339780000	302060000	732660000	839560000	738870000	493820000	556230000	549330000	2.49747	0.530252	6.33393	Q9UJC3;Q9UJC3-2	Q9UJC3;Q9UJC3-2	Protein Hook homolog 1	HOOK1	3799
28.521	28.5222	28.5164	28.8373	28.9254	28.7804	15	15	15	19.3	93.468	1533300000	78	163230000	327940000	269840000	303780000	235170000	233300000	385180000	385520000	383970000	479600000	509810000	461080000	2.82958	-0.327825	-7.76788	Q9UJX6-2;Q9UJX6	Q9UJX6-2;Q9UJX6	Anaphase-promoting complex subunit 2	ANAPC2	3811
26.1014	26.8713	26.6759	25.5865	26.0217	25.7523	4	3	3	8	67.15	287580000	13	25389000	93590000	79062000	3361300	46649000	39533000	71994000	122760000	107210000	50385000	68128000	56521000	1.35256	0.762662	2.89353	Q9UJY4	Q9UJY4	ADP-ribosylation factor-binding protein GGA2	GGA2	3812
28.143	28.3655	28.3393	28.773	28.7803	28.9134	18	18	18	13.2	170.81	1418600000	77	202470000	238980000	279630000	225930000	257850000	213790000	296410000	345830000	339610000	458720000	461030000	505590000	2.52551	-0.539635	-6.44538	Q9UK61-3;Q9UK61-4;Q9UK61;Q9UK61-2	Q9UK61-3;Q9UK61-4;Q9UK61;Q9UK61-2	Protein FAM208A	FAM208A	3816
29.9358	29.8298	29.8693	29.9775	29.9657	30.055	19	19	19	33.9	77.485	3386700000	137	486890000	750730000	632920000	352080000	615000000	549040000	1027000000	954230000	980730000	1057100000	1048500000	1115500000	1.35594	-0.121119	-2.90127	Q9UKF6	Q9UKF6	Cleavage and polyadenylation specificity factor subunit 3	CPSF3	3824
26.4317	26.3751	26.5518	26.2868	26.2512	26.2659	4	4	4	12.1	48.707	546630000	18	59701000	113410000	139450000	37831000	108290000	87953000	90518000	87034000	98376000	81866000	79875000	80688000	1.59659	0.18491	3.48152	Q9UKT7	Q9UKT7	F-box/LRR-repeat protein 3	FBXL3	3834
28.1372	28.2817	28.1456	27.5216	27.6927	27.8547	10	10	10	29.3	51.199	1874600000	45	354570000	497890000	401090000	133330000	268520000	219160000	295210000	326310000	296950000	192670000	216940000	242710000	2.01843	0.498515	4.66072	Q9UL15;Q9UL15-2	Q9UL15;Q9UL15-2	BAG family molecular chaperone regulator 5	BAG5	3839
28.2395	28.3679	28.2565	28.0558	28.065	27.9092	6	6	6	14.8	46.674	1492200000	71	269590000	353590000	230830000	186960000	259140000	192090000	316900000	346420000	320670000	279020000	280800000	252060000	1.8997	0.277987	4.30477	Q9ULX3	Q9ULX3	RNA-binding protein NOB1	NOB1	3862
33.1748	33.0022	32.3994	32.1276	32.0587	31.8031	52	52	52	39.2	148.66	23571000000	667	5616700000	6410500000	4663300000	2214800000	2646700000	2019500000	9696600000	8603200000	5665000000	4692000000	4473200000	3746900000	1.55736	0.862408	3.38294	Q9UM54-6;Q9UM54-5;Q9UM54-2;Q9UM54-4;Q9UM54-1;Q9UM54	Q9UM54-6;Q9UM54-5;Q9UM54-2;Q9UM54-4;Q9UM54-1;Q9UM54	Unconventional myosin-VI	MYO6	3865
28.3063	28.2303	28.3297	27.8932	28.0008	27.8445	8	8	8	28.4	34.856	2027500000	37	353870000	470470000	423220000	215280000	345690000	218950000	331940000	314890000	337360000	249280000	268580000	241000000	2.61822	0.375969	6.82597	Q9UNE7;Q9UNE7-2	Q9UNE7;Q9UNE7-2	E3 ubiquitin-protein ligase CHIP	STUB1	3875
30.8449	30.9631	30.8883	30.5843	30.7961	30.6605	17	17	17	49.5	42.945	13209000000	133	1527600000	3495000000	2738600000	1145000000	2012100000	2290900000	1928600000	2093200000	1987500000	1609900000	1864400000	1697200000	1.43339	0.21846	3.08187	Q9UNM6;Q9UNM6-2	Q9UNM6;Q9UNM6-2	26S proteasome non-ATPase regulatory subunit 13	PSMD13	3881
31.6599	31.6981	31.6329	31.791	32.0507	32.0228	21	21	21	40.9	73.953	12454000000	216	1671900000	2469500000	2147800000	1302300000	2610400000	2252500000	3393000000	3484000000	3330100000	3715700000	4448500000	4363400000	1.58322	-0.291178	-3.44774	Q9UNN5;Q9UNN5-2	Q9UNN5;Q9UNN5-2	FAS-associated factor 1	FAF1	3882
23.9489	23.9441	24.2831	24.4972	24.5092	24.4567	3	3	3	7	55.051	142140000	17	11489000	16673000	17926000	14232000	26881000	54938000	16193000	16140000	20415000	23681000	23878000	23025000	1.71333	-0.42899	-3.78517	Q9UNW1;Q9UNW1-3;Q9UNW1-2;Q9UNW1-4	Q9UNW1;Q9UNW1-3;Q9UNW1-2	Multiple inositol polyphosphate phosphatase 1	MINPP1	3889
27.5989	27.3637	27.5009	28.0075	27.7648	27.857	14	14	14	17.7	106.1	707290000	60	65551000	133730000	138800000	82465000	143430000	143310000	203280000	172700000	189930000	269840000	228050000	243110000	1.77586	-0.38862	-3.9545	Q9UNX4	Q9UNX4	WD repeat-containing protein 3	WDR3	3890
29.9646	29.7731	29.5615	28.9447	29.2017	29.1408	25	25	25	26.9	129.59	2880600000	131	680310000	797790000	565550000	204560000	382380000	250050000	1047700000	917500000	792320000	516670000	617450000	591900000	2.06144	0.670675	4.79483	Q9UNY4;Q9UNY4-2	Q9UNY4	Transcription termination factor 2	TTF2	3891
31.5079	31.6514	31.5685	31.7582	31.818	31.7087	19	19	19	58.6	40.572	24224000000	231	3774300000	4374600000	3936800000	3076900000	4672300000	4388800000	3053600000	3373100000	3184700000	3632100000	3785800000	3509700000	1.62508	-0.185669	-3.5542	Q9UNZ2;Q9UNZ2-5;Q9UNZ2-6;Q9UNZ2-4	Q9UNZ2;Q9UNZ2-5;Q9UNZ2-6;Q9UNZ2-4	NSFL1 cofactor p47	NSFL1C	3892
27.1733	27.3693	27.4007	27.6993	27.7276	27.7817	9	9	9	10.9	90.808	618690000	28	56891000	120920000	106530000	72718000	120140000	141480000	151350000	173370000	177190000	217930000	222250000	230740000	2.30538	-0.421758	-5.61308	Q9UP83-3;Q9UP83;Q9UP83-2	Q9UP83-3;Q9UP83;Q9UP83-2	Conserved oligomeric Golgi complex subunit 5	COG5	3893
30.3724	30.5332	30.6151	30.8897	30.9719	30.9671	97	97	30	21.2	614.15	6382300000	330	1028400000	1182700000	1079600000	971230000	1227900000	892620000	1390000000	1553900000	1644600000	1989400000	2106000000	2099000000	2.33781	-0.435942	-5.72973	Q9UPN3-3;Q9UPN3-2;Q9UPN3-4;Q9UPN3	Q9UPN3-3;Q9UPN3-2;Q9UPN3-4;Q9UPN3	Microtubule-actin cross-linking factor 1, isoforms 1/2/3/5	MACF1	3895
25.5806	25.9355	25.9653	26.1572	26.2227	26.3959	3	3	3	3.3	96.723	219960000	10	23663000	38755000	44281000	37463000	38835000	36962000	50181000	64175000	65513000	74832000	78309000	88297000	1.4094	-0.431421	-3.02535	Q9UPN7	Q9UPN7	Serine/threonine-protein phosphatase 6 regulatory subunit 1	PPP6R1	3897
28.0581	28.0386	28.1314	27.7778	27.6525	27.7515	13	13	13	22.7	74.712	822150000	36	123970000	189690000	171440000	94357000	126400000	116290000	279470000	275710000	294040000	230120000	210970000	225960000	2.7376	0.348789	7.34472	Q9UPT5-2;Q9UPT5-5;Q9UPT5-1;Q9UPT5-6;Q9UPT5;Q9UPT5-4	Q9UPT5-2;Q9UPT5-5;Q9UPT5-1;Q9UPT5-6;Q9UPT5	Exocyst complex component 7	EXOC7	3902
25.6625	25.5763	26.008	26.2967	26.3234	26.1293	7	7	7	6.2	163.54	232850000	12	35966000	34168000	33169000	47927000	38760000	42860000	53110000	50032000	67480000	82432000	83971000	73400000	1.58392	-0.50086	-3.4495	Q9UPV0-2;Q9UPV0	Q9UPV0-2;Q9UPV0	Centrosomal protein of 164 kDa	CEP164	3906
25.8833	25.8633	25.2605	25.1014	24.9397	25.0917	2	2	2	11.6	19.1	317370000	7	61223000	87914000	49206000	31872000	42820000	44332000	61893000	61040000	40194000	35998000	32181000	35757000	1.38204	0.62472	2.96152	Q9UQN3-2;Q9UQN3	Q9UQN3-2;Q9UQN3	Charged multivesicular body protein 2b	CHMP2B	3915
30.56	30.453	30.5173	30.0449	30.2253	30.0689	22	22	22	49.9	51.156	9629500000	121	1612300000	2191900000	1978700000	840410000	1632100000	1374000000	1583000000	1469800000	1536800000	1107700000	1255200000	1126300000	2.45095	0.397045	6.15263	Q9Y230;Q9Y230-2	Q9Y230;Q9Y230-2	RuvB-like 2	RUVBL2	3919
28.318	28.256	28.1344	28.6767	28.5597	28.7681	10	10	10	23.2	60.608	1806200000	46	248570000	356070000	249640000	164730000	402920000	384230000	334630000	320550000	294640000	429090000	395670000	457160000	2.22744	-0.432069	-5.34052	Q9Y232-2;Q9Y232;Q9Y232-3;Q9Y232-4;Q9Y6F8;Q9Y6F7;Q9Y6F8-2	Q9Y232-2;Q9Y232;Q9Y232-3;Q9Y232-4	Chromodomain Y-like protein	CDYL	3920
31.5426	31.0875	31.0243	30.778	30.5094	30.5825	15	15	15	43.2	38.242	14683000000	96	3069000000	3374400000	2567600000	1823700000	1914700000	1934100000	3128100000	2281800000	2184000000	1841200000	1528400000	1607900000	1.51181	0.594861	3.2705	Q9Y266	Q9Y266	Nuclear migration protein nudC	NUDC	3928
27.9874	28.2512	28.3153	28.7933	28.8572	28.901	9	9	9	51.5	30.338	2209600000	83	195900000	293280000	437580000	317060000	307780000	657990000	266110000	319480000	334000000	465220000	486280000	501250000	2.49845	-0.665878	-6.33779	Q9Y287;Q9Y287-2	Q9Y287	Integral membrane protein 2B;BRI2, membrane form;BRI2 intracellular domain;BRI2C, soluble form;Bri23 peptide	ITM2B	3931
28.5222	28.6855	28.5791	28.8376	28.7943	28.823	11	11	11	34.3	40.542	2998800000	93	285630000	560950000	517900000	403760000	573210000	657370000	385510000	431700000	401030000	479720000	465520000	474900000	1.9652	-0.222717	-4.49857	Q9Y295	Q9Y295	Developmentally-regulated GTP-binding protein 1	DRG1	3933
29.8508	30.0935	29.96	29.3764	29.399	29.2058	23	23	23	21.5	128.79	3622700000	101	450130000	565900000	499780000	1831100000	173180000	102610000	968280000	1145600000	1044400000	696930000	707930000	619180000	2.63467	0.641027	6.89549	Q9Y2A7;Q9Y2A7-2	Q9Y2A7;Q9Y2A7-2	Nck-associated protein 1	NCKAP1	3935
29.1565	29.1767	29.1436	29.3224	29.5032	29.4132	25	25	25	20.8	166.63	2386000000	110	411860000	462630000	430770000	305500000	482790000	292460000	598390000	606810000	593050000	671330000	760950000	714910000	2.05894	-0.254034	-4.78698	Q9Y2I1;Q9Y2I1-2;Q9Y2I1-4;Q9Y2I1-3	Q9Y2I1;Q9Y2I1-2	Nischarin	NISCH	3942
27.8503	27.7503	28.0003	27.5985	27.4077	27.0774	18	18	18	14.2	161	829710000	53	130160000	206030000	239830000	101600000	93920000	58177000	241970000	225770000	268490000	203220000	178050000	141620000	1.39807	0.505733	2.99883	Q9Y2L5;Q9Y2L5-2	Q9Y2L5;Q9Y2L5-2	Trafficking protein particle complex subunit 8	TRAPPC8	3946
26.7389	26.6232	26.5741	26.3842	26.3624	26.4144	8	8	8	19.3	62.045	319440000	21	26424000	64891000	66277000	55414000	49892000	56540000	112000000	103370000	99911000	87586000	86272000	89439000	2.14247	0.25844	5.05548	Q9Y2W6;Q9Y2W6-3	Q9Y2W6;Q9Y2W6-3	Tudor and KH domain-containing protein	TDRKH	3954
27.6482	27.8338	27.5327	27.2313	27.292	27.0719	6	6	6	25.9	33.172	1313600000	44	216630000	332040000	264750000	88943000	215600000	195670000	210350000	239220000	194160000	157560000	164330000	141080000	1.90471	0.473122	4.3194	Q9Y314	Q9Y314	Nitric oxide synthase-interacting protein	NOSIP	3959
22.9401	23.054	22.8742	23.4095	23.6413	23.3092	2	2	2	8.2	35.23	13028000	3	0	0	0	0	0	13028000	0	0	0	0	0	10394000	1.95254	-0.497265	-4.46065	Q9Y315	Q9Y315	Deoxyribose-phosphate aldolase	DERA	3960
30.7437	30.7749	30.7808	30.1456	30.3661	30.3204	11	11	10	30.4	40.796	10264000000	120	1714500000	2419000000	2175600000	954690000	1564500000	1436000000	1798000000	1837300000	1844800000	1187800000	1383900000	1340800000	2.69964	0.489106	7.17612	Q9Y371;Q9Y371-2;Q9Y371-3	Q9Y371;Q9Y371-2;Q9Y371-3	Endophilin-B1	SH3GLB1	3964
22.3898	23.1514	22.9822	23.669	23.9004	23.5672	1	1	1	4.6	32.334	60007000	2	0	14528000	10356000	0	19957000	15166000	0	9316700	8285600	0	15658000	12429000	1.59193	-0.87107	-3.46972	Q9Y3A4	Q9Y3A4	Ribosomal RNA-processing protein 7 homolog A	RRP7A	3970
23.7191	24.165	23.7225	24.5947	24.6316	24.6319	1	1	1	5.2	26.005	163200000	9	13809000	44186000	17131000	21461000	34030000	32586000	13809000	18810000	13842000	25336000	25993000	25998000	2.14124	-0.750517	-5.05144	Q9Y3A6	Q9Y3A6	Transmembrane emp24 domain-containing protein 5	TMED5	3972
26.6634	26.5534	26.6087	26.8449	26.7633	27.0226	4	4	4	39.7	19.193	932110000	25	94471000	180130000	161680000	112020000	194950000	188860000	106290000	98487000	102330000	120540000	113910000	136340000	1.49899	-0.268458	-3.23926	Q9Y3E5	Q9Y3E5	Peptidyl-tRNA hydrolase 2, mitochondrial	PTRH2	3978
28.9063	28.9655	28.8256	28.7854	28.5832	28.5957	11	11	11	41.4	38.438	3357800000	52	515910000	934700000	502820000	286450000	610180000	507790000	503100000	524170000	475740000	462670000	402170000	405650000	1.47242	0.244343	3.17499	Q9Y3F4;Q9Y3F4-2	Q9Y3F4;Q9Y3F4-2	Serine-threonine kinase receptor-associated protein	STRAP	3979
30.1526	30.382	30.3099	29.3092	29.367	29.2115	19	19	19	48.5	55.21	5918400000	118	1062200000	1832000000	1380500000	348380000	708540000	586870000	1193500000	1399200000	1331000000	665210000	692380000	621630000	3.57089	0.985555	12.0885	Q9Y3I0	Q9Y3I0	tRNA-splicing ligase RtcB homolog	RTCB	3980
28.4651	28.6034	28.6452	29.1327	29.0676	29.1356	15	15	14	21.4	98.081	1651500000	98	295510000	255960000	285750000	220750000	323330000	270230000	370550000	407840000	419820000	588610000	562640000	589760000	3.11054	-0.540737	-9.20048	Q9Y487	Q9Y487	V-type proton ATPase 116 kDa subunit a isoform 2	ATP6V0A2	3996
28.6254	28.4905	28.5927	27.862	28.31	27.8475	15	15	13	24.5	80.04	1245600000	46	287680000	357190000	295730000	85144000	160310000	59544000	414100000	377130000	404810000	243950000	332790000	241510000	1.63603	0.563002	3.58234	Q9Y496;Q6ZMV9-3;Q6ZMV9	Q9Y496	Kinesin-like protein KIF3A	KIF3A	3998
28.9887	28.7577	28.7294	29.0734	29.1165	29.0265	19	19	19	16.1	162.77	1869900000	89	330870000	387800000	315100000	276720000	325720000	233650000	532670000	453880000	445050000	564910000	582030000	546840000	1.34094	-0.246904	-2.86691	Q9Y4B4	Q9Y4B4	Helicase ARIP4	RAD54L2	4000
26.0964	26.0117	26.0713	26.4751	26.5846	26.2893	10	9	9	11	109.3	303470000	13	60878000	41483000	59620000	29544000	58532000	53408000	71746000	67653000	70508000	93281000	100640000	82012000	1.91282	-0.389904	-4.34311	Q9Y4E8-2;Q9Y4E8-3;Q9Y4E8;Q9Y4E8-4	Q9Y4E8-2;Q9Y4E8-3;Q9Y4E8	Ubiquitin carboxyl-terminal hydrolase 15	USP15	4008
25.9161	26.1488	26.1767	26.819	26.5773	26.6561	10	10	7	5.7	212.27	304650000	26	35996000	47245000	43008000	64734000	63734000	49928000	63318000	74398000	75854000	118390000	100130000	105750000	2.28367	-0.603586	-5.53606	Q9Y4I1-2;Q9Y4I1;Q9Y4I1-3	Q9Y4I1-2;Q9Y4I1;Q9Y4I1-3	Unconventional myosin-Va	MYO5A	4011
25.6353	25.853	25.8785	26.1238	26.0851	26.1816	7	7	4	23.2	42.621	443920000	28	44436000	86926000	65927000	53291000	68981000	124360000	52119000	60606000	61687000	73121000	71185000	76111000	1.84825	-0.341243	-4.15675	Q9Y4P1-6;Q9Y4P1;Q9Y4P1-2;Q9Y4P1-4	Q9Y4P1-6;Q9Y4P1;Q9Y4P1-2	Cysteine protease ATG4B	ATG4B	4017
29.1397	28.9398	29.0141	29.4467	29.4406	29.2944	16	16	16	31	81.242	2035900000	87	329030000	382050000	339980000	216860000	441090000	326910000	591470000	514930000	542140000	731730000	728610000	658390000	2.04021	-0.362684	-4.72829	Q9Y4W2-2;Q9Y4W2;Q9Y4W2-3;Q9Y4W2-4	Q9Y4W2-2;Q9Y4W2;Q9Y4W2-3	Ribosomal biogenesis protein LAS1L	LAS1L	4020
29.157	28.9989	29.0266	29.2659	29.3349	29.2997	11	11	11	22.3	69.118	2085700000	99	312210000	430670000	387020000	181100000	424850000	349850000	598580000	536450000	546870000	645530000	677150000	660850000	1.98103	-0.239365	-4.54634	Q9Y5A7-2;Q9Y5A7	Q9Y5A7-2;Q9Y5A7	NEDD8 ultimate buster 1	NUB1	4029
28.2979	28.3544	28.0692	27.6446	27.5099	27.405	9	9	9	32.1	38.187	1840700000	40	325850000	537160000	357950000	147590000	244860000	227280000	330000000	343190000	281620000	209820000	191120000	177720000	2.53136	0.720662	6.46886	Q9Y5B8-2;Q9Y5B8	Q9Y5B8-2;Q9Y5B8	Nucleoside diphosphate kinase 7	NME7	4031
30.027	30.0495	30.2159	30.4941	30.4304	30.4801	23	23	23	31.4	101.27	4454700000	240	611300000	875000000	836220000	499120000	863180000	769850000	1094000000	1111200000	1247100000	1512300000	1447000000	1497700000	2.38904	-0.370749	-5.91812	Q9Y5Q9;Q9Y5Q9-2	Q9Y5Q9;Q9Y5Q9-2	General transcription factor 3C polypeptide 3	GTF3C3	4045
25.9076	26.1028	25.826	25.1876	25.4775	25.5954	4	4	4	5.4	91.869	189150000	12	27758000	62673000	34902000	7229800	24938000	31649000	62945000	72066000	59486000	38213000	46720000	50697000	1.63853	0.525318	3.5888	Q9Y5T5-3;Q9Y5T5-2;Q9Y5T5;Q9Y5T5-4;Q9Y5T5-5	Q9Y5T5-3;Q9Y5T5-2;Q9Y5T5;Q9Y5T5-4	Ubiquitin carboxyl-terminal hydrolase 16	USP16	4049
31.631	31.8565	31.6308	31.9666	32.0168	32.0356	19	18	17	31.4	86.16	13798000000	334	1838700000	2984700000	2469300000	1825400000	2523500000	2156500000	3325700000	3888400000	3325300000	4196800000	4345300000	4402300000	1.73773	-0.300228	-3.85065	Q9Y5V3;Q9Y5V3-2	Q9Y5V3;Q9Y5V3-2	Melanoma-associated antigen D1	MAGED1	4050
33.3745	33.3644	33.3594	32.4738	32.646	32.5919	21	21	21	52.2	40.422	60828000000	306	10973000000	15195000000	13585000000	4817800000	8443200000	7813600000	11136000000	11058000000	11020000000	5964700000	6720700000	6473700000	4.005	0.795527	15.5895	Q9Y617;Q9Y617-2	Q9Y617;Q9Y617-2	Phosphoserine aminotransferase	PSAT1	4056
30.3092	29.89	30.1536	29.1967	29.2543	29.2899	12	12	12	62.1	28.772	6468000000	72	1373500000	1374100000	1832200000	415670000	771330000	701240000	1330400000	994910000	1194400000	615280000	640350000	656350000	2.64676	0.870667	6.94698	Q9Y696;Q9NZA1-3;O15247;Q9NZA1-2;Q9NZA1;Q96NY7-2;Q96NY7	Q9Y696	Chloride intracellular channel protein 4	CLIC4	4062
26.44	26.5733	26.4196	26.919	26.8327	26.9815	7	7	7	13.2	90.359	342160000	23	45764000	45573000	39427000	45778000	69768000	95846000	91042000	99851000	89760000	126890000	119520000	132510000	2.58825	-0.433444	-6.70084	Q9Y6A5	Q9Y6A5	Transforming acidic coiled-coil-containing protein 3	TACC3	4064
30.7238	30.7024	30.5452	30.1597	30.0085	30.0903	15	13	13	32.7	48.162	9517200000	109	1984100000	2393900000	1878700000	688670000	1312800000	1258900000	1773300000	1747200000	1566800000	1199400000	1080100000	1143100000	2.88048	0.570957	8.01132	Q9Y6E2;Q9Y6E2-2	Q9Y6E2	Basic leucine zipper and W2 domain-containing protein 2	BZW2	4068
25.3824	25.5503	25.072	26.1868	25.7634	25.9595	3	3	3	8	34.188	388080000	10	49514000	71200000	38070000	46122000	89115000	94063000	43738000	49137000	35272000	76386000	56957000	65250000	1.56976	-0.634981	-3.41391	Q9Y6I9	Q9Y6I9	Testis-expressed sequence 264 protein	TEX264	4071
29.9546	29.965	29.6887	28.8217	28.9698	29.259	11	11	11	37.7	48.197	5097700000	72	1024900000	1654600000	1094400000	340610000	465650000	517680000	1040500000	1048000000	865340000	474450000	525760000	642450000	2.25298	0.852599	5.42861	Q9Y6K9;Q9Y6K9-2;Q9Y6K9-3	Q9Y6K9;Q9Y6K9-2;Q9Y6K9-3	NF-kappa-B essential modulator	IKBKG	4074
28.0375	27.7531	27.7174	27.3436	27.0814	27.1824	12	12	12	15.7	92.651	675960000	30	152780000	190960000	162680000	35244000	71578000	62717000	275510000	226210000	220690000	170310000	142010000	152310000	2.12403	0.63354	4.99525	Q9Y6W3	Q9Y6W3	Calpain-7	CAPN7	4082
22.1796	22.7956	22.719	23.5936	22.4732	26.4543	6	6	6	5.9	161.1	115250000	5	0	0	0	0	0	115250000	0	0	0	0	0	91949000	0.599627	-1.60897	-1.33965	A8K2U0;A8K2U0-2	A8K2U0;A8K2U0-2	Alpha-2-macroglobulin-like protein 1	A2ML1	22
22.6476	22.8371	24.2302	32.7054	22.7775	22.3468	15	15	15	22.6	53.912	6002800000	32	0	0	0	6002800000	0	0	0	0	0	7003500000	0	0	0.324917	-2.70494	-0.790925	A8MUX0	A8MUX0	Keratin-associated protein 16-1	KRTAP16-1	24
22.1122	22.8424	25.2003	22.4784	26.0533	26.0928	6	6	6	3.6	205.92	97384000	6	0	0	33641000	0	36959000	26784000	0	0	38552000	0	69634000	71567000	0.418025	-1.48985	-0.981488	O14497-3;O14497-2;O14497	O14497-3;O14497-2;O14497	AT-rich interactive domain-containing protein 1A	ARID1A	150
23.51	25.9598	24.2802	26.0211	26.2731	26.1081	6	6	6	2.6	231.43	143460000	9	0	13942000	0	8892100	46222000	74409000	0	65265000	0	68097000	81092000	72331000	1.00057	-1.55073	-2.13302	O14578;O14578-4;O14578-3;O14578-2	O14578;O14578-4;O14578-3	Citron Rho-interacting kinase	CIT	154
22.212	25.2567	24.9151	25.5006	25.6639	25.3697	6	5	5	3.6	196.59	124640000	12	0	34257000	14809000	26348000	34880000	14342000	0	40089000	31637000	47472000	53163000	43354000	0.646506	-1.38344	-1.43098	O14646-2;O14646;O14647-2;O14647	O14646-2;O14646	Chromodomain-helicase-DNA-binding protein 1	CHD1	162
21.7591	24.4792	22.4738	24.8342	24.3594	24.6385	2	2	2	5.4	37.808	121590000	14	0	43574000	0	11684000	41385000	24951000	0	23387000	0	29911000	21524000	26117000	0.968141	-1.70668	-2.06687	O14656	O14656	Torsin-1A	TOR1A	164
27.3856	22.8892	27.3445	27.3484	27.4037	27.5115	3	3	3	3.3	102.11	928100000	4	179560000	0	183020000	125770000	205870000	233880000	175340000	0	170420000	170880000	177550000	191330000	0.445772	-1.54807	-1.03706	O14936-3;O14936-4;O14936-6;O14936-2;O14936;O14936-5	O14936-3;O14936-4;O14936-6;O14936-2;O14936	Peripheral plasma membrane protein CASK	CASK	188
25.171	24.0647	21.9375	24.8928	25.1841	24.629	2	2	2	10.8	23.155	172140000	9	37777000	25550000	0	26388000	49908000	32520000	37777000	17547000	0	31152000	38121000	25945000	0.540291	-1.17755	-1.22372	O14966;P57729;Q13637	O14966;P57729;Q13637	Ras-related protein Rab-7L1;Ras-related protein Rab-38;Ras-related protein Rab-32	RAB29;RAB38;RAB32	192
23.2471	24.395	23.6543	23.6201	24.8126	26.451	1	1	1	4	30.17	153260000	2	0	0	0	0	31438000	121820000	0	0	0	0	29468000	91740000	0.604188	-1.19577	-1.34855	O43240	O43240	Kallikrein-10	KLK10	258
22.2004	23.63	22.7999	24.2351	23.8762	24.0261	3	3	3	5.5	64.229	85959000	4	21366000	24939000	16025000	6422800	8687700	8519100	0	0	0	19746000	15398000	17083000	1.28286	-1.16901	-2.73569	O43318-2;O43318;O43318-4;O43318-3	O43318-2;O43318;O43318-4;O43318-3	Mitogen-activated protein kinase kinase kinase 7	MAP3K7	268
22.4161	22.8214	24.4988	25.0206	24.8918	24.61	3	3	3	10.3	39.589	134790000	6	0	0	20463000	20108000	28425000	65797000	0	0	23707000	34036000	31130000	25607000	1.15609	-1.59535	-2.45843	O43488;Q8NHP1	O43488	Aflatoxin B1 aldehyde reductase member 2	AKR7A2	283
24.3124	26.3022	26.4091	26.8671	27.3765	27.261	3	3	3	58.8	10.998	764170000	9	0	120480000	110290000	103690000	228120000	201590000	0	82747000	89114000	122410000	174240000	160830000	1.00241	-1.49361	-2.13679	O60220	O60220	Mitochondrial import inner membrane translocase subunit Tim8 A	TIMM8A	319
22.8096	24.5407	22.8441	25.8192	23.9453	23.994	2	2	2	1.3	204.74	59264000	4	0	0	0	50151000	9113500	0	0	0	0	59205000	16153000	0	0.637369	-1.18804	-1.41319	O60437	O60437	Periplakin	PPL	337
22.0962	23.187	25.0731	23.5429	25.2087	25.3095	2	2	2	6.5	44.414	147310000	4	0	0	23920000	0	62252000	61137000	0	0	35298000	0	38776000	41582000	0.521065	-1.23489	-1.186	O60701-3;O60701-2;O60701	O60701-3;O60701-2;O60701	UDP-glucose 6-dehydrogenase	UGDH	356
21.415	25.0751	26.2029	25.6459	25.5484	25.9313	8	8	8	8.9	129.36	160290000	11	0	37518000	42572000	16451000	41612000	22136000	0	35348000	77245000	52503000	49072000	63987000	0.436813	-1.47752	-1.01916	O75182-2;O75182;O75182-3	O75182-2;O75182;O75182-3	Paired amphipathic helix protein Sin3b	SIN3B	393
21.892	24.261	21.71	23.7951	23.8099	26.2521	1	1	1	6.9	21.007	129440000	4	0	29272000	0	0	0	100170000	0	20104000	0	0	0	79920000	0.796828	-1.99799	-1.7248	O75223	O75223	Gamma-glutamylcyclotransferase	GGCT	397
25.94	22.0947	25.7603	26.0938	25.1593	25.6059	7	7	6	10.3	74.494	132090000	15	38742000	0	27766000	26447000	22294000	16842000	64375000	0	56836000	71617000	37473000	51067000	0.327786	-1.02133	-0.796916	O75330-4;O75330-2;O75330;O75330-3	O75330-4;O75330-2;O75330;O75330-3	Hyaluronan mediated motility receptor	HMMR	401
24.003	22.8102	25.0685	23.1162	25.351	27.144	5	5	5	12.4	54.812	315510000	9	36122000	3890200	71170000	3459100	32148000	168720000	16812000	7354600	35186000	9092400	42798000	148310000	0.393066	-1.2432	-0.931089	O75844	O75844	CAAX prenyl protease 1 homolog	ZMPSTE24	451
21.7752	24.6922	23.5316	25.3699	25.3757	24.6526	2	2	2	10.6	21.614	148460000	11	0	43171000	5354500	24586000	46486000	28865000	0	27107000	12126000	43361000	43535000	26374000	0.956045	-1.79974	-2.04232	O75915	O75915	PRA1 family protein 3	ARL6IP5	455
20.65	22.9991	23.4752	25.1497	24.2432	24.3853	5	5	5	4.2	173.05	48746000	9	94126	0	8603100	14605000	18816000	6628100	1645400	0	11661000	37222000	19858000	21913000	1.13687	-2.21797	-2.4174	O94913	O94913	Pre-mRNA cleavage complex 2 protein Pcf11	PCF11	488
23.367	23.534	21.2905	25.4875	24.0155	22.8706	4	4	4	18.7	22.255	39849000	4	0	0	0	39849000	0	0	0	0	0	47044000	0	0	0.595978	-1.39402	-1.33254	O95147	O95147	Dual specificity protein phosphatase 14	DUSP14	507
24.4649	24.5707	22.3739	24.7095	25.1824	25.0276	2	2	2	4.2	66.574	74844000	5	9656900	16433000	0	8133800	19582000	21037000	23156000	24919000	0	27434000	38077000	34203000	0.736029	-1.16998	-1.60556	O95453-2;O95453-3;O95453;O95453-4	O95453-2;O95453-3;O95453;O95453-4	Poly(A)-specific ribonuclease PARN	PARN	535
22.7468	22.6841	25.1922	25.0792	24.8756	25.0508	4	4	4	10	63.523	110510000	6	0	0	53123000	2873100	15092000	39420000	0	0	38335000	35449000	30783000	34758000	0.816664	-1.46088	-1.76389	O95470	O95470	Sphingosine-1-phosphate lyase 1	SGPL1	537
25.4288	25.641	22.0306	25.7171	25.7171	25.2127	3	3	3	8.6	47.46	274270000	5	87185000	38695000	0	43046000	56598000	48742000	45169000	52326000	0	55160000	55159000	38884000	0.427415	-1.18213	-1.00034	O96019;O96019-2	O96019;O96019-2	Actin-like protein 6A	ACTL6A	573
25.3788	25.4778	25.6279	26.8406	24.7712	27.9532	4	4	4	50	11.006	631480000	10	42284000	68246000	77029000	95953000	29435000	318530000	43628000	46728000	51851000	120180000	28634000	259870000	0.47651	-1.02689	-1.09815	P01040	P01040	Cystatin-A;Cystatin-A, N-terminally processed	CSTA	590
23.4941	23.7825	23.1289	23.3287	23.7136	28.2948	6	6	5	11.1	73.16	201690000	7	0	11617000	0	0	5611400	184460000	0	14429000	0	0	13756000	329290000	0.438928	-1.64384	-1.02339	P02788-2;P02788	P02788-2;P02788	Lactotransferrin;Lactoferricin-H;Kaliocin-1;Lactoferroxin-A;Lactoferroxin-B;Lactoferroxin-C	LTF	601
23.5613	22.1562	21.5465	22.4061	22.6537	26.2158	5	5	5	12.1	59.755	97686000	5	0	0	0	0	0	97686000	0	0	0	0	0	77938000	0.416166	-1.33724	-0.977748	P04040	P04040	Catalase	CAT	604
22.0216	22.2863	22.1288	24.716	24.7099	22.577	7	1	0	17.5	40.84	59271000	3	0	0	0	23343000	35928000	0	0	0	0	27558000	27442000	0	1.21735	-1.85541	-2.59092	P04439;P30455;P30443;P16188	P04439;P30455;P30443;P16188	HLA class I histocompatibility antigen, A-3 alpha chain;HLA class I histocompatibility antigen, A-36 alpha chain;HLA class I histocompatibility antigen, A-1 alpha chain;HLA class I histocompatibility antigen, A-30 alpha chain	HLA-A	614
28.5278	28.0907	28.1446	28.456	28.5632	31.0499	7	7	7	59.1	10.834	4569400000	58	383250000	335310000	343850000	286900000	463150000	2757000000	387020000	285860000	296740000	368220000	396630000	2223000000	0.570958	-1.10196	-1.28371	P05109	P05109	Protein S100-A8;Protein S100-A8, N-terminally processed	S100A8	629
22.8794	23.73	21.8033	23.948	24.3768	23.8011	9	1	1	18.7	60.14	56908000	2	0	10067000	0	0	28521000	18320000	0	13914000	0	0	21785000	14617000	0.994631	-1.23775	-2.12086	P06241-2	P06241-2	Tyrosine-protein kinase Fyn	FYN	649
27.4284	21.2817	23.8105	28.2351	26.9789	26.9916	8	7	6	9.3	102.47	314900000	10	60283000	0	0	179220000	45487000	29902000	180620000	0	0	315950000	132270000	133440000	0.815969	-3.22833	-1.76252	P07197;P07197-2	P07197	Neurofilament medium polypeptide	NEFM	667
28.1093	26.1348	27.0099	27.9503	27.6107	29.4102	8	8	8	22.8	44.552	1742000000	25	275630000	32591000	190590000	192700000	278710000	771800000	289560000	73681000	135140000	259340000	204950000	713440000	0.712622	-1.23908	-1.55984	P07339	P07339	Cathepsin D;Cathepsin D light chain;Cathepsin D heavy chain	CTSD	670
22.5411	23.1279	23.3433	31.057	23.0725	22.6597	9	9	9	29.2	43.89	1908100000	19	0	0	0	1908100000	0	0	0	0	0	2234100000	0	0	0.3999	-2.59233	-0.944931	P0DPA2;P0DPA3	P0DPA2			737
26.1608	23.1019	25.879	26.673	25.5748	27.5614	3	3	3	34.3	11.737	630870000	20	78134000	0	92997000	118760000	82895000	258080000	75024000	0	61710000	107000000	49977000	198060000	0.617063	-1.55579	-1.37364	P10599;P10599-2	P10599;P10599-2	Thioredoxin	TXN	747
23.5007	23.0949	23.703	23.1549	24.6844	25.4943	3	3	3	9.6	38.985	140480000	2	35890000	0	0	45352000	0	59243000	0	0	0	0	0	47266000	0.644605	-1.01166	-1.42728	P11279-2;P11279	P11279-2;P11279	Lysosome-associated membrane glycoprotein 1	LAMP1	761
24.9354	26.6617	22.9761	26.3296	26.5836	25.6609	7	7	7	14.2	59.256	366270000	23	30707000	128150000	0	46548000	100810000	60054000	32084000	106160000	0	84331000	100570000	53051000	0.534726	-1.33365	-1.21282	P11413;P11413-2;P11413-3	P11413;P11413-2;P11413-3	Glucose-6-phosphate 1-dehydrogenase	G6PD	765
25.234	25.0219	25.463	26.0357	25.4687	27.404	5	5	5	42.5	16.572	466150000	18	21225000	17086000	62847000	46009000	50447000	268530000	39463000	34068000	46251000	68788000	46436000	177590000	0.838486	-1.06316	-1.80702	P12273	P12273	Prolactin-inducible protein	PIP	781
24.9593	27.0076	26.3889	27.6824	27.1386	27.1659	9	5	5	32	40.089	456430000	28	9402600	134000000	28363000	59981000	149580000	75097000	32622000	134930000	87873000	215400000	147750000	150570000	0.893091	-1.21033	-1.91565	P16989;P16989-2;P16989-3	P16989;P16989-2;P16989-3	Y-box-binding protein 3	YBX3	836
22.6998	25.05	25.4923	25.3021	25.4432	25.7139	4	4	4	15.7	43.008	274590000	7	0	24999000	64790000	24044000	64699000	96063000	0	34738000	47201000	41370000	45620000	55037000	0.541242	-1.07233	-1.22559	P17302	P17302	Gap junction alpha-1 protein	GJA1	843
21.8855	22.5883	24.7578	22.5722	23.2691	26.7575	3	3	3	13	20.838	177500000	4	0	0	19989000	0	0	157510000	0	0	28368000	0	0	113450000	0.291758	-1.12242	-0.721016	P17900	P17900	Ganglioside GM2 activator;Ganglioside GM2 activator isoform short	GM2A	851
22.7486	22.8482	22.5672	30.253	22.8915	21.8456	4	4	4	18.8	26.152	1083900000	7	0	0	0	1083900000	0	0	0	0	0	1279600000	0	0	0.3581	-2.27538	-0.859695	P17931	P17931	Galectin-3	LGALS3	852
26.1315	24.7835	24.7592	26.2535	26.7242	25.7254	4	4	4	20.1	21.397	377800000	9	37303000	55699000	56538000	58119000	55730000	114410000	73514000	28879000	28397000	80002000	110860000	55477000	0.874529	-1.0096	-1.8786	P18621;P18621-3;P18621-2	P18621;P18621-3;P18621-2	60S ribosomal protein L17	RPL17	862
22.1191	25.3314	25.0685	25.4904	25.7677	25.6568	2	2	2	3	88.515	120920000	6	0	11628000	25058000	18316000	34208000	31705000	0	42220000	35187000	47139000	57128000	52903000	0.640158	-1.46528	-1.41862	P18858-2;P18858-3;P18858	P18858-2;P18858-3;P18858	DNA ligase 1	LIG1	866
22.8604	24.0372	23.7492	24.2516	26.2567	25.1429	5	5	5	3.5	174.43	92740000	8	0	8252500	4705100	6462400	43771000	29549000	0	17216000	14100000	19974000	80180000	37049000	1.1543	-1.66815	-2.45461	P21675-10;P21675-11;P21675-8;P21675-6;P21675-7;P21675-3;P21675-5;P21675-9;P21675;P21675-2;P21675-12;P21675-4;Q8IZX4	P21675-10;P21675-11;P21675-8;P21675-6;P21675-7;P21675-3;P21675-5;P21675-9;P21675;P21675-2;P21675-12;P21675-4;Q8IZX4	Transcription initiation factor TFIID subunit 1;Transcription initiation factor TFIID subunit 1-like	TAF1;TAF1L	896
24.51	24.2428	24.7368	26.7361	24.8241	26.44	6	6	6	10	89.786	329880000	10	21041000	7509900	8989600	100840000	31341000	160160000	23892000	19852000	27958000	111780000	29702000	91040000	1.15702	-1.50353	-2.46042	P22735;P22735-2	P22735;P22735-2	Protein-glutamine gamma-glutamyltransferase K	TGM1	909
23.9387	22.9262	23.5507	24.4033	23.6731	26.9151	2	2	2	24.2	10.4	229540000	6	11909000	0	12687000	13919000	15030000	175990000	16079000	0	12288000	22188000	13376000	126550000	0.67568	-1.5253	-1.48781	P25815	P25815	Protein S100-P	S100P	944
22.9345	24.577	24.8747	25.552	26.1535	25.7909	5	5	5	5.3	133.11	131240000	12	0	13704000	12175000	13489000	59096000	32773000	0	25027000	30764000	49194000	74644000	58053000	1.27221	-1.70338	-2.71193	P28715;P28715-2;P28715-3	P28715	DNA repair protein complementing XP-G cells	ERCC5	984
26.196	24.3987	28.1359	26.7487	26.6476	29.8875	13	13	5	35.1	44.564	1935800000	29	60142000	34058000	448810000	93952000	125330000	1173500000	76877000	22117000	294960000	112760000	105130000	993180000	0.428096	-1.5177	-1.00171	P29508;P29508-2	P29508;P29508-2	Serpin B3	SERPINB3	992
25.4168	21.5179	25.1731	26.297	25.76	25.4926	4	4	4	7.5	62.006	148710000	6	26925000	0	14626000	36262000	40277000	30616000	44793000	0	37831000	82451000	56826000	47209000	0.637732	-1.81395	-1.41389	P29590-4;P29590-2;P29590-5;P29590-9;P29590-3;P29590-8;P29590;P29590-14;P29590-10;P29590-12;P29590-13;P29590-11	P29590-4;P29590-2;P29590-5;P29590-9;P29590-3;P29590-8;P29590;P29590-14;P29590-10;P29590-12;P29590-13;P29590-11	Protein PML	PML	993
21.9967	23.7657	23.4505	25.5391	25.3363	22.5705	3	3	3	16.8	22.222	90972000	9	0	0	0	51915000	39056000	0	0	0	0	48757000	42363000	0	0.569488	-1.41103	-1.28084	P30085;P30085-2	P30085	UMP-CMP kinase	CMPK1	1002
26.4171	27.0987	26.405	26.514	26.365	30.0913	4	4	4	42.6	11.471	1890500000	21	63581000	217130000	87850000	88527000	159010000	1274400000	89608000	143720000	88859000	95832000	86428000	1143900000	0.338951	-1.0165	-0.820143	P31151;Q86SG5	P31151	Protein S100-A7	S100A7	1015
21.8114	23.8608	22.2408	28.1581	23.2734	21.8634	4	4	4	30.7	11.713	253730000	4	0	0	0	253730000	0	0	0	0	0	299530000	0	0	0.374843	-1.79397	-0.894006	P33764	P33764	Protein S100-A3	S100A3	1044
27.0568	24.6663	24.2975	26.9785	26.5923	26.4829	10	10	9	19.5	69.984	264880000	17	27496000	43453000	15390000	38033000	79466000	61037000	139610000	26626000	20620000	132230000	101180000	93791000	0.698065	-1.34436	-1.53144	P35611-2;P35611-6;P35611;P35611-3;P35611-4;P35611-5;P35612-2;P35612-8;P35612-9	P35611-2;P35611-6;P35611;P35611-3;P35611-4;P35611-5	Alpha-adducin	ADD1	1076
23.9224	22.8756	22.722	23.6903	23.2747	27.0945	3	2	2	2.6	145.82	71460000	3	0	0	0	0	0	71460000	0	0	0	0	0	143300000	0.525096	-1.51313	-1.19392	P35670-3;P35670-4;P35670;P35670-2	P35670-3;P35670-4;P35670;P35670-2	Copper-transporting ATPase 2;WND/140 kDa	ATP7B	1082
23.3155	19.9883	24.2773	24.373	22.4568	24.5506	4	4	4	7.8	64.066	33450000	10	0	0	10143000	10575000	0	12732000	0	0	20333000	21727000	0	24573000	0.361244	-1.26638	-0.866156	P36406;P36406-3;P36406-2	P36406;P36406-3;P36406-2	E3 ubiquitin-protein ligase TRIM23	TRIM23	1088
21.6704	22.9899	22.4874	26.0711	21.4631	26.0104	7	1	1	36.2	22.706	59090000	3	0	0	0	32606000	0	26484000	0	0	0	70499000	0	67594000	0.607475	-2.13228	-1.35495	P36543-3	P36543-3	V-type proton ATPase subunit E 1	ATP6V1E1	1091
21.9018	22.4814	22.0313	26.3429	22.0183	22.6471	3	3	3	9.9	42.1	72097000	3	0	0	0	72097000	0	0	0	0	0	85113000	0	0	0.490389	-1.53124	-1.12559	P36952;P36952-2	P36952	Serpin B5	SERPINB5	1100
21.5957	22.8837	23.1905	24.7824	24.3784	23.2099	1	1	1	3.3	35.503	52996000	2	0	0	0	24444000	28553000	0	0	0	0	28857000	21809000	0	1.08501	-1.56699	-2.3079	P40926	P40926	Malate dehydrogenase, mitochondrial	MDH2	1134
22.8202	25.5658	25.8272	26.2036	26.1579	25.7418	2	2	2	11.6	25.577	367930000	5	0	40915000	60288000	84153000	128330000	54240000	0	49666000	59532000	77280000	74870000	56110000	0.596141	-1.2967	-1.33286	P42696-2;P42696	P42696-2;P42696	RNA-binding protein 34	RBM34	1160
21.8276	23.7202	24.9041	24.4718	24.679	24.3033	3	3	3	11.3	36.172	112580000	6	0	0	41168000	33207000	21229000	16977000	0	0	31396000	23268000	26860000	20703000	0.481937	-1.00075	-1.10889	P46734-2;P46734;P46734-3	P46734-2;P46734;P46734-3	Dual specificity mitogen-activated protein kinase kinase 3	MAP2K3	1189
21.0654	21.8663	23.5194	22.762	23.6419	26.5286	11	3	3	31.5	44.853	121330000	3	0	0	0	0	0	121330000	0	0	0	0	0	96806000	0.734794	-2.16048	-1.60315	P48594	P48594	Serpin B4	SERPINB4	1221
23.7641	23.9365	22.201	24.2559	24.4339	24.2917	2	2	2	3	81.661	46898000	8	4135000	7668500	0	8378600	15056000	11660000	14246000	16055000	0	20034000	22664000	20537000	0.860615	-1.02666	-1.85092	P50443	P50443	Sulfate transporter	SLC26A2	1275
25.1093	25.1387	23.1408	25.6827	25.7712	25.4669	3	3	3	24.9	18.998	271520000	10	56869000	28626000	0	24283000	105950000	55799000	36195000	36940000	0	53861000	57268000	46377000	0.816952	-1.17738	-1.76446	P51571	P51571	Translocon-associated protein subunit delta	SSR4	1303
26.4664	24.6505	26.7159	26.7966	27.1342	27.3442	9	9	9	14.2	97.456	355770000	39	45011000	27789000	83245000	35142000	80265000	84318000	92720000	26336000	110230000	116570000	147300000	170380000	0.790408	-1.14738	-1.71217	P52630-4;P52630	P52630-4;P52630	Signal transducer and activator of transcription 2	STAT2	1331
22.9236	21.0467	24.1071	24.1332	22.9986	25.3591	1	1	1	2.6	51.853	76306000	3	0	0	22364000	0	0	53942000	0	0	18070000	0	0	43037000	0.585175	-1.47118	-1.31147	P53634	P53634	Dipeptidyl peptidase 1;Dipeptidyl peptidase 1 exclusion domain chain;Dipeptidyl peptidase 1 heavy chain;Dipeptidyl peptidase 1 light chain	CTSC	1352
24.5543	21.7582	23.7628	24.4195	24.6511	24.1739	1	1	1	2.2	62.319	42874000	6	11272000	0	0	7298400	14865000	9438100	24637000	0	0	22439000	26347000	18926000	0.554985	-1.05639	-1.25249	P54646	P54646	5-AMP-activated protein kinase catalytic subunit alpha-2	PRKAA2	1368
25.758	22.975	21.8467	27.4647	25.5636	26.7442	5	2	2	35	11.637	189100000	12	17122000	0	0	74615000	35757000	61609000	56746000	0	0	185220000	49591000	112410000	1.11913	-3.06424	-2.37975	P55854;P55854-2	P55854;P55854-2	Small ubiquitin-related modifier 3	SUMO3	1396
25.2123	22.4239	22.5163	25.1491	24.8803	24.9118	1	1	1	2.9	46.365	150390000	5	38874000	0	0	31517000	40432000	39563000	38874000	0	0	37207000	30883000	31565000	0.80358	-1.59623	-1.73809	P56270-3;P56270;P56270-2	P56270-3;P56270;P56270-2	Myc-associated zinc finger protein	MAZ	1401
22.8692	24.3212	22.4478	29.4926	24.088	21.5625	2	2	2	20.8	9.7375	639850000	4	0	0	0	639850000	0	0	0	0	0	755370000	0	0	0.311315	-1.83498	-0.762404	P59990	P59990	Keratin-associated protein 12-1	KRTAP12-1	1418
22.9111	24.5111	23.9613	29.0467	21.892	23.8465	3	3	3	13.9	25.571	518830000	8	0	25771000	0	476700000	0	16362000	0	23910000	0	554520000	0	15084000	0.199738	-1.1339	-0.51871	P60014;P60371	P60014;P60371	Keratin-associated protein 10-10;Keratin-associated protein 10-6	KRTAP10-10;KRTAP10-6	1419
24.3242	25.2777	22.9619	31.9486	21.7301	22.73	3	3	1	11.1	27.626	3552500000	7	0	17056000	0	3535400000	0	0	0	40677000	0	4144700000	0	0	0.143143	-1.28162	-0.385907	P60370;P60331	P60370;P60331	Keratin-associated protein 10-5;Keratin-associated protein 10-1	KRTAP10-5;KRTAP10-1	1423
22.0569	22.2822	23.3158	26.5167	21.729	22.7629	2	1	1	8.1	30.243	81330000	1	0	0	0	81330000	0	0	0	0	0	96013000	0	0	0.301944	-1.11788	-0.74263	P60412	P60412	Keratin-associated protein 10-11	KRTAP10-11	1425
23.0898	22.4633	22.475	22.1615	26.4489	23.8575	3	3	2	19.2	21.768	119930000	1	0	0	0	0	119930000	0	0	0	0	0	91602000	0	0.513503	-1.47994	-1.17114	P61586;P08134	P61586;P08134	Transforming protein RhoA;Rho-related GTP-binding protein RhoC	RHOA;RHOC	1463
33.9645	31.4722	31.5581	35.1585	33.2935	34.7275	6	6	3	60.6	8.1111	66212000000	148	10283000000	12566000000	11313000000	10193000000	11008000000	10850000000	16762000000	2979100000	3161800000	38351000000	10528000000	28445000000	0.973237	-2.06157	-2.07723	P61956-2;P61956	P61956-2;P61956	Small ubiquitin-related modifier 2	SUMO2	1470
25.5583	25.3025	22.3378	26.0159	25.6288	25.1088	2	2	2	31.4	8.2178	284950000	15	28894000	70651000	0	62395000	73658000	49356000	49411000	41383000	0	67853000	51885000	36183000	0.483091	-1.18495	-1.11117	P63173	P63173	60S ribosomal protein L38	RPL38	1534
25.4303	25.2653	22.5672	25.4833	25.1259	25.7912	4	4	4	10.9	45.423	221250000	16	25022000	35982000	0	26104000	37408000	96731000	45216000	40328000	0	46908000	36615000	58067000	0.479216	-1.04589	-1.1035	Q05D32-2;Q05D32	Q05D32-2;Q05D32	CTD small phosphatase-like protein 2	CTDSPL2	1666
23.6613	23.4029	21.5147	24.4344	24.2421	25.4245	2	2	2	1.7	145.94	40309000	3	0	0	0	10696000	8944000	20669000	0	0	0	22672000	19843000	45033000	1.12512	-1.84068	-2.39244	Q12913	Q12913	Receptor-type tyrosine-protein phosphatase eta	PTPRJ	1741
22.9225	26.6225	26.873	27.6496	27.5633	27.3988	2	2	2	3.9	66.053	705920000	9	0	5831400	131970000	296560000	182000000	89569000	0	103320000	122910000	210550000	198320000	176950000	0.740254	-2.06452	-1.61383	Q13496-2;Q13496	Q13496-2;Q13496	Myotubularin	MTM1	1813
25.0763	24.7494	23.2579	26.1558	25.9534	25.5878	9	2	2	12.5	87.679	158360000	3	9727100	36589000	0	14614000	66890000	30541000	35377000	28204000	0	74763000	64978000	50430000	1.23701	-1.53781	-2.63402	Q13619;Q13619-2	Q13619;Q13619-2	Cullin-4A	CUL4A	1837
21.6498	24.282	24.165	24.4756	24.542	24.2863	3	3	3	6.2	80.702	54575000	4	0	12501000	9692200	12319000	11393000	8668500	0	20399000	18810000	23328000	24427000	20460000	0.5487	-1.06902	-1.24019	Q13724-2;Q13724	Q13724-2;Q13724	Mannosyl-oligosaccharide glucosidase	MOGS	1844
23.3103	23.0749	26.8405	29.3024	22.6159	26.723	10	10	10	16.5	80.496	816280000	14	0	0	87170000	598390000	0	130720000	0	0	120170000	662050000	0	110770000	0.322587	-1.80515	-0.786055	Q13835-2;Q13835	Q13835-2;Q13835	Plakophilin-1	PKP1	1851
23.6299	22.5418	21.8162	22.7475	24.2387	24.0095	2	2	2	8.6	32.233	38899000	2	12981000	0	0	0	25917000	0	12981000	0	0	0	19796000	0	0.645127	-1.00257	-1.4283	Q14165	Q14165	Malectin	MLEC	1879
21.8402	23.634	23.3764	25.2064	25.0446	22.6138	2	2	2	1.5	154.29	37706000	4	0	0	0	19123000	18582000	0	0	0	0	38715000	34608000	0	0.593144	-1.33807	-1.32701	Q14207	Q14207	Protein NPAT	NPAT	1889
22.9557	22.2448	20.8556	31.8825	23.1236	22.1226	23	17	0	53.1	50.343	3335000000	24	0	0	0	3332700000	0	2254100	0	0	0	3959000000	0	4566200	0.511769	-3.69085	-1.16773	Q14532	Q14532	Keratin, type I cuticular Ha2	KRT32	1905
27.5171	22.4883	21.0213	28.0438	27.7234	27.6421	57	1	1	37.1	223.9	441560000	9	33276000	0	0	153200000	150530000	104550000	192080000	0	0	276710000	221610000	209460000	0.981681	-4.12754	-2.09442	Q14669-2;Q14669-4	Q14669-2;Q14669-4	E3 ubiquitin-protein ligase TRIP12	TRIP12	1915
22.5123	21.7717	23.6225	26.7794	22.595	22.8084	2	2	2	4.8	62.642	114750000	2	7696900	0	0	92511000	0	14544000	5982400	0	0	115190000	0	7345500	0.414451	-1.42546	-0.974298	Q14956-2;Q14956	Q14956-2;Q14956	Transmembrane glycoprotein NMB	GPNMB	1941
23.9373	25.2749	21.9879	25.9728	25.3306	25.4226	3	3	3	2.1	191.16	106430000	10	0	28000000	0	29614000	33298000	15515000	0	40597000	0	65857000	42195000	44973000	0.879682	-1.84197	-1.88887	Q14999;Q14999-2;Q8IWT3-3;Q8IWT3	Q14999;Q14999-2	Cullin-7	CUL7	1949
24.9782	24.1963	22.8264	25.6695	25.4485	24.7146	3	3	3	30.6	11.986	212460000	6	23849000	15400000	0	26018000	106120000	41064000	33052000	19222000	0	53368000	45790000	27531000	0.858079	-1.27723	-1.84588	Q15004;Q15004-2	Q15004;Q15004-2	PCNA-associated factor	KIAA0101	1955
22.6833	22.7975	24.1834	24.2875	24.3792	24.8795	1	1	1	3.5	37.996	108180000	5	0	0	23577000	17346000	28568000	38687000	0	0	19051000	20477000	21821000	30866000	1.17901	-1.29401	-2.50769	Q15165-3;Q15165-1;Q15165	Q15165-3;Q15165-1;Q15165	Serum paraoxonase/arylesterase 2	PON2	1991
22.725	24.7074	23.9679	25.1122	24.8195	25.8078	3	3	2	2.6	162.17	106900000	2	0	6159300	0	4853300	51319000	44569000	0	27394000	0	36267000	29608000	58737000	1.04797	-1.44636	-2.23069	Q15262-2;Q15262-3;Q15262-4;Q15262	Q15262-2;Q15262-3;Q15262-4;Q15262	Receptor-type tyrosine-protein phosphatase kappa	PTPRK	1997
23.9118	22.8017	23.5142	23.6783	25.4519	25.6409	3	3	3	5.4	65.815	95590000	5	13904000	0	11382000	0	52411000	17894000	15782000	0	11981000	0	45898000	52321000	1.00886	-1.51446	-2.15	Q15776;Q15776-2	Q15776	Zinc finger protein with KRAB and SCAN domains 8	ZKSCAN8	2045
23.2333	24.3355	22.4281	24.5109	24.8458	25.1155	4	4	4	6.1	82.745	61156000	8	0	18657000	0	4848800	21135000	16515000	0	21170000	0	23907000	30153000	36351000	1.20901	-1.49178	-2.57272	Q16665-2;Q16665;Q16665-3;Q9Y2N7-4;Q9Y2N7-5;Q9Y2N7-3;Q9Y2N7-2;Q9Y2N7	Q16665-2;Q16665;Q16665-3	Hypoxia-inducible factor 1-alpha	HIF1A	2074
22.0287	23.5497	22.5987	28.3586	22.604	24.2333	3	3	3	13	27.719	291550000	11	0	0	0	291550000	0	0	0	0	0	344190000	0	0	0.590838	-2.33961	-1.32252	Q3LI83	Q3LI83	Keratin-associated protein 24-1	KRTAP24-1	2106
25.5767	23.3406	22.4031	25.2557	25.8198	26.145	3	3	3	8.8	46.43	141380000	8	32890000	0	0	16176000	26098000	66216000	50045000	0	0	40061000	59230000	74203000	0.941993	-1.96668	-2.0139	Q4ZIN3-2;Q4ZIN3	Q4ZIN3-2;Q4ZIN3	Membralin	TMEM259	2122
23.78	23.7242	22.5616	28.7872	22.5511	23.8494	4	4	3	28	18.727	392410000	4	0	0	0	392410000	0	0	0	0	0	463260000	0	0	0.367859	-1.70732	-0.879723	Q52LG2	Q52LG2	Keratin-associated protein 13-2	KRTAP13-2	2124
24.5617	25.9656	25.9795	26.746	26.5294	26.3542	7	5	5	4.4	190.59	279300000	25	9372000	72337000	47280000	50104000	60188000	40015000	24764000	65529000	66160000	112550000	96860000	85786000	1.00976	-1.04093	-2.15185	Q5H9F3-3;Q5H9F3-2;Q5H9F3	Q5H9F3-3;Q5H9F3-2;Q5H9F3	BCL-6 corepressor-like protein 1	BCORL1	2154
22.5629	23.3435	23.2573	29.1093	22.1395	24.5326	5	5	5	15.6	35.059	505340000	8	0	13827000	0	491520000	0	0	0	10644000	0	579110000	0	0	0.462855	-2.20587	-1.07106	Q5JW98;Q5JW98-3;Q5JW98-4;Q5JW98-2	Q5JW98;Q5JW98-3;Q5JW98-4	Protein FAM26D	FAM26D	2168
23.1532	21.7246	25.6727	26.1597	25.8806	26.0338	7	7	7	7.8	110.24	127670000	13	0	0	11721000	35762000	43661000	36524000	0	0	53488000	74963000	61777000	68701000	1.01744	-2.50784	-2.16764	Q5M775-4;Q5M775;Q5M775-5;Q5M775-3;Q5M775-2	Q5M775-4;Q5M775;Q5M775-5;Q5M775-3;Q5M775-2	Cytospin-B	SPECC1	2169
25.4806	22.1056	25.5393	25.7822	26.0006	25.5293	11	6	6	15.4	87.376	133850000	13	15284000	0	21778000	13526000	49914000	33350000	46818000	0	48764000	57707000	67136000	48427000	0.538857	-1.39554	-1.22091	Q5MIZ7-3;Q5MIZ7-2;Q5MIZ7;Q5MIZ7-4;Q5MIZ7-5	Q5MIZ7-3;Q5MIZ7-2;Q5MIZ7	Serine/threonine-protein phosphatase 4 regulatory subunit 3B	SMEK2	2170
25.3466	24.3526	25.4681	25.4822	26.6415	27.1095	4	4	4	6.4	64.135	497340000	12	2196300	27985000	100390000	15231000	88753000	262780000	42667000	21422000	46414000	46871000	104690000	144800000	1.06336	-1.35532	-2.26267	Q5T749	Q5T749	Keratinocyte proline-rich protein	KPRP	2193
22.1259	24.1459	22.4264	23.2351	25.1509	23.4973	2	2	2	6.3	34.28	84176000	3	0	35033000	0	0	44261000	4882000	0	18563000	0	0	37253000	11841000	0.539088	-1.06167	-1.22137	Q63HQ0	Q63HQ0	AP-1 complex-associated regulatory protein	AP1AR	2241
23.4015	25.08	21.8932	25.2458	25.3378	24.6915	3	3	3	11.3	48.392	172090000	4	0	58859000	0	38413000	20680000	54134000	0	35468000	0	39788000	42408000	27095000	0.801291	-1.63349	-1.73358	Q6DKJ4;Q6DKJ4-2;Q6DKJ4-3	Q6DKJ4;Q6DKJ4-2;Q6DKJ4-3	Nucleoredoxin	NXN	2262
21.7946	26.1826	25.7721	25.9174	26.0231	26.135	7	7	7	25.8	35.119	406000000	18	0	70418000	96524000	38136000	102130000	98795000	0	76164000	57301000	63375000	68194000	73690000	0.442016	-1.44208	-1.02956	Q6IAN0	Q6IAN0	Dehydrogenase/reductase SDR family member 7B	DHRS7B	2271
23.0739	26.7247	22.8908	25.4874	26.7993	26.5992	2	2	2	9.5	18.262	490090000	5	7722000	149850000	0	60860000	153410000	118250000	8829800	110900000	0	47040000	116790000	101660000	0.719081	-2.06551	-1.57245	Q6ICB0	Q6ICB0	Desumoylating isopeptidase 1	DESI1	2274
23.6324	22.8592	22.584	27.4409	24.691	22.4996	6	6	6	5.9	131.6	154340000	8	0	0	0	154340000	0	0	0	0	0	182200000	0	0	0.561594	-1.85198	-1.26542	Q6MZM0	Q6MZM0	Hephaestin-like protein 1	HEPHL1	2280
21.4864	25.2094	24.9855	25.6474	25.495	25.4005	2	2	2	5.6	43.476	267560000	8	0	40358000	46127000	37593000	57527000	85958000	0	38796000	33220000	52557000	47288000	44292000	0.600813	-1.6205	-1.34197	Q6NZI2;Q6NZI2-3;Q6NZI2-2	Q6NZI2;Q6NZI2-3;Q6NZI2-2	Polymerase I and transcript release factor	PTRF	2291
22.0951	22.7399	25.0351	25.2946	25.1682	25.678	4	4	4	3.4	129.08	89290000	4	0	0	30607000	11882000	22278000	24523000	0	0	34381000	41157000	37703000	53686000	1.08556	-2.09024	-2.30905	Q6P0N0	Q6P0N0	Mis18-binding protein 1	MIS18BP1	2292
21.4612	22.7184	23.759	26.4656	24.0322	22.6661	2	2	2	15.7	22.554	78496000	2	0	0	0	78496000	0	0	0	0	0	92668000	0	0	0.602577	-1.74174	-1.34541	Q6PEX3	Q6PEX3	Keratin-associated protein 26-1	KRTAP26-1	2319
23.2745	23.0219	23.6201	25.4604	24.8184	23.6848	2	2	2	3.6	79.387	39208000	5	0	0	3743200	15017000	16692000	3755900	0	0	0	46169000	29586000	0	1.1591	-1.34899	-2.46489	Q6SZW1;Q6SZW1-2	Q6SZW1;Q6SZW1-2	Sterile alpha and TIR motif-containing protein 1	SARM1	2336
21.8817	22.9703	25.7473	22.7224	25.8698	26.0631	3	3	3	5.5	68.361	150790000	8	11681000	0	22838000	9274200	21265000	85731000	0	0	56326000	0	61319000	70108000	0.356111	-1.35199	-0.855602	Q6TFL4;Q6TFL4-2	Q6TFL4;Q6TFL4-2	Kelch-like protein 24	KLHL24	2338
22.8145	24.2489	26.1087	26.4718	25.1134	25.0729	7	7	7	6.2	177.35	147470000	14	0	35819000	25371000	23052000	40092000	23135000	0	19937000	72362000	93069000	36299000	35294000	0.476259	-1.16198	-1.09765	Q6XZF7;Q6XZF7-2	Q6XZF7;Q6XZF7-2	Dynamin-binding protein	DNMBP	2349
21.5125	22.5596	21.3142	23.4573	23.7369	21.2109	2	2	2	2.1	147.44	5040900	5	2111700	0	1938100	0	0	991110	2991600	0	2607400	0	0	2427300	0.494275	-1.00626	-1.13326	Q6ZN16	Q6ZN16	Mitogen-activated protein kinase kinase kinase 15	MAP3K15	2355
23.8672	21.9629	22.1967	24.3096	22.7084	24.9418	2	2	2	4.3	60.213	22834000	3	0	0	0	6763200	0	16071000	0	0	0	20793000	0	32227000	0.663717	-1.31095	-1.4645	Q7Z4F1-2;Q7Z4F1	Q7Z4F1-2;Q7Z4F1	Low-density lipoprotein receptor-related protein 10	LRP10	2429
23.8861	24.8796	27.6031	28.3283	28.2303	24.4266	5	5	5	6.1	132.94	508840000	13	0	22745000	134730000	164270000	178530000	8563200	0	30867000	203880000	337030000	314890000	22549000	0.38073	-1.53879	-0.906014	Q7Z5K2;Q7Z5K2-2;Q7Z5K2-3	Q7Z5K2;Q7Z5K2-2;Q7Z5K2-3	Wings apart-like protein homolog	WAPAL	2441
22.7447	23.328	23.1506	29.4962	24.3569	21.1758	11	11	11	13.3	113.82	641440000	13	0	0	0	641440000	0	0	0	0	0	757250000	0	0	0.327509	-1.93518	-0.796338	Q86SJ6;Q86SJ6-2	Q86SJ6;Q86SJ6-2	Desmoglein-4	DSG4	2455
21.7637	23.7678	22.0394	23.8485	24.1786	24.2468	1	1	1	4	29.469	58232000	2	0	20561000	0	13378000	0	24292000	0	14283000	0	15105000	0	19908000	1.15353	-1.56766	-2.45296	Q86T03;Q86T03-2	Q86T03;Q86T03-2	Type 1 phosphatidylinositol 4,5-bisphosphate 4-phosphatase	TMEM55B	2456
21.7412	23.2259	24.8059	24.9309	23.6322	24.5806	1	1	1	1.1	114.69	93358000	1	0	0	35660000	30202000	0	27496000	0	0	29331000	31986000	0	25089000	0.509338	-1.12358	-1.16295	Q86TC9-2;Q86TC9	Q86TC9-2;Q86TC9	Myopalladin	MYPN	2460
25.825	22.796	25.6142	26.0328	26.061	25.6865	3	3	3	12.5	31.496	340500000	14	59442000	0	63564000	58152000	91653000	67683000	59442000	0	51361000	68651000	70007000	54001000	0.528774	-1.18169	-1.20114	Q86U42-2;Q86U42;Q92843-2	Q86U42-2;Q86U42;Q92843-2	Polyadenylate-binding protein 2	PABPN1	2463
20.7914	23.8186	24.204	24.6882	24.0891	24.648	5	5	5	6.6	96.964	45681000	4	0	0	8920300	7276100	19432000	10053000	0	0	19326000	27032000	17846000	26289000	0.631685	-1.53705	-1.40212	Q86W92-3;Q86W92-4;Q86W92-2;Q86W92	Q86W92-3;Q86W92-4;Q86W92-2;Q86W92	Liprin-beta-1	PPFIBP1	2494
23.538	23.1853	22.3361	31.3843	22.51	23.4389	5	5	5	54	17.085	2374300000	9	0	0	0	2374300000	0	0	0	0	0	2802900000	0	0	0.413098	-2.75789	-0.971573	Q8IUC1	Q8IUC1	Keratin-associated protein 11-1	KRTAP11-1	2524
22.6426	22.8297	22.0925	21.8738	25.3535	23.3993	2	2	2	3	72.639	24188000	9	0	0	0	0	24188000	0	0	0	0	0	42871000	0	0.4222	-1.02062	-0.989879	Q8IUH5;Q8IUH5-3;Q8IUH5-2;Q8IUH4	Q8IUH5;Q8IUH5-3;Q8IUH5-2;Q8IUH4	Palmitoyltransferase ZDHHC17;Palmitoyltransferase ZDHHC13	ZDHHC17;ZDHHC13	2528
27.8775	21.9584	23.3472	24.3005	22.6694	29.5353	1	1	1	1.4	72.148	1119900000	5	219090000	0	8217400	10916000	0	881660000	246580000	0	10671000	20662000	0	778040000	0.150991	-1.10735	-0.404807	Q8IUR6;Q8IUR6-3	Q8IUR6;Q8IUR6-3	CREB3 regulatory factor	CREBRF	2531
23.4643	26.4608	25.913	26.7425	26.766	27.1244	6	6	6	5.5	164.9	316690000	14	0	47399000	38246000	67114000	85383000	78549000	0	92361000	63180000	112280000	114120000	146300000	0.794188	-1.59825	-1.7196	Q8IWU2	Q8IWU2	Serine/threonine-protein kinase LMTK2	LMTK2	2552
22.3771	24.483	22.5415	24.7153	24.5706	24.1044	1	1	1	8.4	14.686	125590000	5	6204400	33484000	8854300	22885000	31993000	22171000	5447100	23448000	6104800	27546000	24916000	18036000	0.883741	-1.32958	-1.89697	Q8N4V1;Q8N4V1-2	Q8N4V1;Q8N4V1-2	Membrane magnesium transporter 1	MMGT1	2624
24.9837	21.3158	21.9271	24.9214	25.263	25.0984	3	3	3	4.7	75.79	66205000	1	12577000	0	0	8201800	22843000	22584000	33178000	0	0	31776000	40265000	35922000	0.967376	-2.35204	-2.06531	Q8N5D0-4;Q8N5D0;Q8N5D0-5;Q8N5D0-3;Q8N5D0-6;Q8N5D0-2	Q8N5D0-4;Q8N5D0;Q8N5D0-5;Q8N5D0-3;Q8N5D0-6;Q8N5D0-2	WD and tetratricopeptide repeats protein 1	WDTC1	2626
23.0352	24.7301	22.4755	24.4037	24.809	24.2921	2	2	2	5	41.227	124370000	3	0	38532000	0	17243000	46742000	21857000	0	27829000	0	22195000	29394000	20543000	0.71468	-1.08804	-1.56386	Q8N9N2-2;Q8N9N2	Q8N9N2-2;Q8N9N2	Activating signal cointegrator 1 complex subunit 1	ASCC1	2649
23.461	23.3577	21.2937	25.1975	24.7833	22.41	3	3	3	6.5	56.773	28807000	6	0	0	0	12516000	16291000	0	0	0	0	38478000	28875000	0	0.566185	-1.42614	-1.27439	Q8NBN3-3;Q8NBN3;Q8NBN3-2	Q8NBN3-3;Q8NBN3;Q8NBN3-2	Transmembrane protein 87A	TMEM87A	2657
21.8183	25.9581	26.0048	26.2456	26.2656	26.0139	3	3	3	10.3	47.151	437510000	7	0	86939000	76326000	61730000	96743000	115770000	0	65189000	67333000	79562000	80676000	67760000	0.496431	-1.58131	-1.13752	Q8NBX0	Q8NBX0	Saccharopine dehydrogenase-like oxidoreductase	SCCPDH	2664
23.5415	25.7532	25.7577	26.3075	26.2011	26.2684	2	2	2	4.9	46.52	190900000	12	0	23834000	21095000	21395000	56828000	67749000	0	56555000	56735000	83051000	77146000	80829000	0.774458	-1.24152	-1.68083	Q8TEB7;Q8TEB7-2	Q8TEB7;Q8TEB7-2	E3 ubiquitin-protein ligase RNF128	RNF128	2752
22.3529	22.331	24.1594	28.197	23.2856	22.8237	8	8	8	14.1	64.365	260650000	9	0	0	0	260650000	0	0	0	0	0	307710000	0	0	0.426724	-1.82102	-0.998958	Q8TF66;Q8TF66-2	Q8TF66;Q8TF66-2	Leucine-rich repeat-containing protein 15	LRRC15	2768
24.2104	23.6691	21.4422	25.1347	24.0599	24.2386	2	2	2	2.2	100.68	41264000	11	9573700	0	800360	13059000	4201400	13630000	19412000	0	2849400	36837000	17488000	19794000	0.685015	-1.37043	-1.506	Q8WUA4	Q8WUA4	General transcription factor 3C polypeptide 2	GTF3C2	2778
24.3775	24.5828	22.5727	23.3778	23.6502	27.522	5	5	5	10.9	68.064	314250000	9	35620000	40720000	0	0	17013000	220890000	21795000	25128000	0	0	13165000	192730000	0.271761	-1.00566	-0.678188	Q8WVV4;Q8WVV4-1;Q8WVV4-3	Q8WVV4;Q8WVV4-1	Protein POF1B	POF1B	2797
24.935	24.9094	22.7784	25.6191	25.5107	25.4986	1	1	1	2.8	45.57	169540000	6	27621000	39277000	0	13607000	69843000	19190000	32077000	31512000	0	51538000	47807000	47407000	0.868027	-1.33522	-1.86565	Q8WXF1-2;Q8WXF1	Q8WXF1-2;Q8WXF1	Paraspeckle component 1	PSPC1	2809
22.2501	25.6719	26.0412	26.068	26.0916	26.3935	4	4	4	7.5	66.853	182060000	4	0	25683000	34452000	29346000	49018000	43558000	0	53457000	69054000	70348000	71508000	88154000	0.560346	-1.52997	-1.26297	Q92624	Q92624	Amyloid protein-binding protein 2	APPBP2	2845
25.0279	24.5894	21.8987	25.1857	24.8905	25.0443	3	2	2	10.4	42.111	187380000	5	34209000	36756000	0	32328000	40717000	43367000	34209000	25244000	0	38164000	31101000	34600000	0.540231	-1.20147	-1.22361	Q92796-3;Q92796-2;Q92796	Q92796-3;Q92796-2;Q92796	Disks large homolog 3	DLG3	2856
23.0623	26.0061	26.2826	26.418	27.1689	27.3362	2	2	2	0.8	231.6	284020000	8	0	28593000	55793000	32907000	72932000	93792000	0	67391000	81628000	89660000	150890000	169440000	0.803765	-1.85738	-1.73846	Q92817	Q92817	Envoplakin	EVPL	2859
24.7366	22.7365	22.0942	24.9494	25.0119	24.9428	6	5	5	8.3	95.755	67021000	10	3811800	0	0	5606200	47177000	10426000	27955000	0	0	32397000	33833000	32251000	1.05002	-1.77894	-2.23495	Q93050-1;Q93050;Q93050-3	Q93050-1;Q93050;Q93050-3	V-type proton ATPase 116 kDa subunit a isoform 1	ATP6V0A1	2888
23.5145	25.9206	25.9306	25.9064	26.5598	26.7201	3	3	3	15.9	22.047	475370000	6	0	86530000	74063000	49846000	132200000	132740000	0	63514000	63959000	62891000	98920000	110550000	0.688928	-1.27351	-1.51363	Q969E2-2;Q969E2;Q969E2-3	Q969E2-2;Q969E2	Secretory carrier-associated membrane protein 4	SCAMP4	2890
20.7223	22.8161	18.7783	22.1083	22.405	21.2071	3	3	3	5.7	76.889	5332600	3	1132400	0	216320	0	2611200	1372600	1729900	0	449600	0	5553500	2420900	0.392419	-1.13457	-0.929776	Q969X6;Q969X6-2;Q969X6-3	Q969X6;Q969X6-2;Q969X6-3	Cirhin	CIRH1A	2900
21.9712	23.8766	23.7503	24.7418	25.3051	23.1514	2	2	2	2.1	108.17	36713000	2	0	0	0	9125400	23390000	4197800	0	0	0	28056000	41457000	0	0.603173	-1.20008	-1.34657	Q96HW7;Q96HW7-4;Q96HW7-2;Q96HW7-3	Q96HW7;Q96HW7-4;Q96HW7-2;Q96HW7-3	Integrator complex subunit 4	INTS4	2992
22.8588	23.348	22.802	24.5982	24.8789	23.4277	3	3	3	1.9	236.49	29123000	4	0	0	0	12520000	16603000	0	0	0	0	25398000	30853000	0	1.277	-1.29867	-2.7226	Q96JI7-2;Q96JI7-3;Q96JI7	Q96JI7-2;Q96JI7-3;Q96JI7	Spatacsin	SPG11	3006
23.8091	23.8385	22.1121	24.1556	24.4752	24.8485	3	3	3	9.5	43.833	111790000	5	14698000	0	0	0	59228000	37863000	14698000	0	0	0	23322000	30209000	0.959912	-1.23982	-2.05016	Q96KP4-2;Q96KP4	Q96KP4-2;Q96KP4	Cytosolic non-specific dipeptidase	CNDP2	3017
24.5294	22.1613	25.3882	25.5822	25.5239	26.2307	5	5	5	13.6	46.276	266100000	9	0	0	32712000	25612000	38017000	169760000	0	0	43916000	50237000	48247000	78747000	0.818925	-1.75267	-1.76835	Q96P63;Q96P63-2	Q96P63;Q96P63-2	Serpin B12	SERPINB12	3039
26.4821	25.7786	25.6196	27.7971	26.2927	27.6711	6	6	6	15.7	49.364	856040000	33	78986000	47088000	67409000	201170000	77550000	383830000	93736000	57563000	51554000	233210000	82203000	213720000	1.10611	-1.29352	-2.35225	Q96QA5	Q96QA5	Gasdermin-A	GSDMA	3052
24.1394	23.439	22.3621	25.0318	24.1806	24.9304	3	3	3	5.8	77.846	37830000	2	0	0	0	11158000	10728000	15945000	0	0	0	34303000	19015000	31973000	1.13107	-1.40076	-2.40507	Q96S59;Q96S59-2;Q96S59-3	Q96S59;Q96S59-2;Q96S59-3	Ran-binding protein 9	RANBP9	3075
21.6436	24.5436	22.9478	25.1	25.179	22.597	5	5	5	1.5	402.24	63084000	6	0	39812000	0	10809000	12463000	0	0	24454000	0	35964000	37986000	0	0.450128	-1.24702	-1.04574	Q96T58	Q96T58	Msx2-interacting protein	SPEN	3090
22.2289	25.9413	25.9495	25.6797	25.949	25.8429	6	6	6	24.3	37.524	365160000	10	13539000	20132000	111540000	47412000	80792000	91739000	0	64434000	64800000	53747000	64777000	60185000	0.377822	-1.11728	-0.900084	Q99871-3;Q99871;Q99871-2	Q99871-3;Q99871;Q99871-2	HAUS augmin-like complex subunit 7	HAUS7	3138
23.5259	24.2908	24.8257	25.4924	24.8745	25.6217	3	3	3	5.5	54.351	173210000	5	0	24862000	24794000	31211000	34688000	57651000	0	20524000	29735000	47203000	30758000	51630000	1.18617	-1.1154	-2.52317	Q9BPX6;Q9BPX6-3;Q9BPX6-5;Q9BPX6-4;Q9BPX6-2	Q9BPX6;Q9BPX6-3;Q9BPX6-5;Q9BPX6-4;Q9BPX6-2	Calcium uptake protein 1, mitochondrial	MICU1	3150
22.7576	22.1937	21.9842	22.4796	25.0871	24.7684	3	3	3	17.4	24.462	82648000	6	0	0	0	0	50555000	32093000	0	0	0	0	35642000	28578000	0.989226	-1.79985	-2.10982	Q9BRX8-2;Q9BRX8	Q9BRX8-2;Q9BRX8	Redox-regulatory protein FAM213A	FAM213A	3173
22.4898	24.8956	23.0732	24.3275	25.1303	25.9533	3	3	3	7.4	27.082	190080000	3	0	19624000	0	16204000	50491000	103760000	0	31211000	0	21052000	36725000	64973000	0.891414	-1.65086	-1.91229	Q9BSR8	Q9BSR8	Protein YIPF4	YIPF4	3180
25.0234	26.3859	26.1791	27.1747	27.0335	26.5982	7	7	7	23.8	44.875	676550000	21	20389000	108240000	63955000	150590000	206070000	127300000	34104000	87688000	75978000	151500000	137370000	101590000	1.1012	-1.07267	-2.34189	Q9BTV4	Q9BTV4	Transmembrane protein 43	TMEM43	3196
23.6917	24.7073	24.6423	25.3861	25.0763	25.7738	2	2	2	5.5	33.861	174000000	2	0	27751000	22048000	29620000	36623000	57954000	0	27392000	26186000	43850000	35376000	57370000	1.29551	-1.06498	-2.76403	Q9BV68-2;Q9BV68	Q9BV68-2;Q9BV68	E3 ubiquitin-protein ligase RNF126	RNF126	3215
22.1566	22.6814	22.8852	24.433	22.6125	23.6798	3	3	3	7.8	50.21	7367300	2	0	0	0	7367300	0	0	0	0	0	22650000	0	0	0.810971	-1.00072	-1.75266	Q9BVL2-2;Q9BVL2-3;Q9BVL2	Q9BVL2-2;Q9BVL2-3;Q9BVL2	Nucleoporin p58/p45	NUPL1	3224
25.6245	23.994	25.7265	26.3891	26.3507	26.6292	1	1	1	4.9	26.261	437020000	10	51729000	0	68712000	74443000	112030000	130110000	51729000	0	55520000	87883000	85574000	103800000	1.1105	-1.34134	-2.36151	Q9BVT8	Q9BVT8	Transmembrane and ubiquitin-like domain-containing protein 1	TMUB1	3229
22.4701	22.3498	23.3249	24.9879	24.851	23.1457	3	3	3	3.6	96.109	34668000	9	0	0	0	8959300	20024000	5685300	0	0	0	33275000	30261000	0	1.13689	-1.61327	-2.41744	Q9BXP2;Q9BXP2-2;Q9BXP2-3;Q9BXP2-4	Q9BXP2;Q9BXP2-2;Q9BXP2-3;Q9BXP2-4	Solute carrier family 12 member 9	SLC12A9	3250
25.8137	22.7399	25.9558	25.6087	25.8169	26.1654	3	3	3	8	39.047	301600000	13	61234000	0	40193000	44074000	37456000	118650000	58979000	0	65083000	51165000	59111000	75262000	0.411137	-1.02721	-0.967622	Q9BYE7;Q9BYE7-3	Q9BYE7	Polycomb group RING finger protein 6	PCGF6	3265
23.162	23.0711	23.003	28.0363	22.621	21.8888	9	3	3	51.8	20.927	233180000	5	0	0	0	233180000	0	0	0	0	0	275280000	0	0	0.221985	-1.10334	-0.568953	Q9BYQ6	Q9BYQ6	Keratin-associated protein 4-11	KRTAP4-11	3270
23.8975	22.604	23.2383	31.6374	21.8309	23.181	7	4	4	37.8	19.627	2829500000	11	0	0	0	2829500000	0	0	0	0	0	3340400000	0	0	0.303084	-2.30314	-0.745043	Q9BYQ9	Q9BYQ9	Keratin-associated protein 4-8	KRTAP4-8	3271
22.4052	23.0109	22.4098	26.02	23.3732	24.0725	7	1	1	47	19.363	57639000	2	0	0	0	57639000	0	0	0	0	0	68045000	0	0	1.08172	-1.87995	-2.301	Q9BYR2	Q9BYR2	Keratin-associated protein 4-5	KRTAP4-5	3272
23.8102	23.1566	23.2013	30.0513	23.307	22.4639	6	3	2	50	18.023	942480000	6	0	0	0	942480000	0	0	0	0	0	1112600000	0	0	0.320626	-1.88467	-0.78195	Q9BYR3	Q9BYR3	Keratin-associated protein 4-4	KRTAP4-4	3273
22.5881	21.8976	21.7306	30.635	22.9186	22.6233	1	1	1	17.3	10.365	1412400000	2	0	0	0	1412400000	0	0	0	0	0	1667400000	0	0	0.558647	-3.3202	-1.25965	Q9BYR6	Q9BYR6	Keratin-associated protein 3-3	KRTAP3-3	3275
22.2114	22.8292	22.6311	30.8734	22.5628	22.7487	2	2	2	20.4	10.407	1666300000	3	0	0	0	1666300000	0	0	0	0	0	1967100000	0	0	0.443975	-2.8377	-1.03347	Q9BYR7	Q9BYR7	Keratin-associated protein 3-2	KRTAP3-2	3276
23.8795	21.9554	22.0323	28.1069	24.004	24.1362	3	3	2	28.7	18.01	244870000	5	0	0	0	244870000	0	0	0	0	0	289080000	0	0	0.875219	-2.79331	-1.87997	Q9BYS1	Q9BYS1	Keratin-associated protein 1-5	KRTAP1-5	3277
22.0462	21.9649	23.1408	23.2209	25.1869	26.0134	2	2	2	3.2	92.622	55328000	2	0	0	0	0	21550000	33778000	0	0	0	0	38196000	67733000	1.2489	-2.42307	-2.66024	Q9C0C4	Q9C0C4	Semaphorin-4C	SEMA4C	3298
28.5516	23.4802	22.73	29.072	29.1692	24.0018	4	4	4	3.6	130.14	708640000	6	177640000	0	0	187840000	336100000	7058500	393460000	0	0	564340000	603690000	0	0.425787	-2.49373	-0.997078	Q9C0E2	Q9C0E2	Exportin-4	XPO4	3303
22.7813	21.6681	24.2937	25.0768	23.3681	25.1894	1	1	1	7.4	21.983	103380000	6	0	0	25451000	29976000	0	47956000	0	0	20565000	35388000	0	38261000	0.781279	-1.6304	-1.69423	Q9GZP1	Q9GZP1	Neurensin-2	NRSN2	3311
24.6933	22.3464	22.5249	24.7331	24.0422	24.6497	1	1	1	5.4	24.14	112070000	6	27102000	0	0	24298000	0	60667000	27128000	0	0	27888000	0	26321000	0.753154	-1.28684	-1.63907	Q9H081	Q9H081	Protein MIS12 homolog	MIS12	3325
25.1467	20.9232	25.5075	24.9785	25.6409	25.2344	3	2	2	5.2	68.221	173850000	13	9845500	833380	128440000	6228900	17101000	11403000	37146000	1988400	47699000	33057000	52322000	39473000	0.407556	-1.42547	-0.960399	Q9H201;Q9H201-2	Q9H201;Q9H201-2	Epsin-3	EPN3	3357
22.4394	25.14	25.1288	25.4848	25.0814	25.3389	2	2	2	4.5	57.276	115640000	8	0	38675000	22776000	9121200	33642000	11423000	0	36975000	36688000	46956000	35502000	42439000	0.516026	-1.06561	-1.1761	Q9H3P2	Q9H3P2	Negative elongation factor A	NELFA	3382
23.9967	22.5898	25.6756	26.1304	26.4625	25.7186	1	1	1	2.8	43.377	318820000	5	0	0	66328000	62224000	121070000	69206000	0	0	53594000	73458000	92473000	55215000	1.03205	-2.0165	-2.19775	Q9H3U5-4;Q9H3U5-3;Q9H3U5;Q9H3U5-5;Q9H3U5-6	Q9H3U5-4;Q9H3U5-3;Q9H3U5;Q9H3U5-5;Q9H3U5-6	Major facilitator superfamily domain-containing protein 1	MFSD1	3388
21.8909	22.2269	25.8716	26.1794	23.1928	25.9626	5	5	3	2.3	225.56	124060000	9	0	0	85665000	25684000	0	12712000	0	0	61394000	75994000	0	65393000	0.485549	-1.78178	-1.11603	Q9H4A3-2;Q9H4A3;Q9H4A3-5;Q9H4A3-6;Q9H4A3-7;Q9H4A3-4;Q96J92-2;Q96J92-3;Q96J92;Q9BYP7-3;Q9BYP7-4;Q9BYP7-2;Q9BYP7	Q9H4A3-2;Q9H4A3;Q9H4A3-5;Q9H4A3-6;Q9H4A3-7	Serine/threonine-protein kinase WNK1	WNK1	3395
22.0024	22.7209	23.5415	23.4034	24.932	25.0664	2	1	1	9.4	33.81	85944000	2	0	0	0	0	41908000	44036000	0	0	0	0	32010000	35134000	1.1596	-1.71231	-2.46596	Q9H4A6	Q9H4A6	Golgi phosphoprotein 3	GOLPH3	3398
22.0562	22.9135	21.0139	22.0138	24.7636	23.9675	2	2	2	2.6	93.787	31523000	6	2107600	0	1266500	0	16200000	11949000	4360900	0	2117500	0	28483000	16403000	0.739479	-1.58709	-1.61231	Q9H4L5-4;Q9H4L5-3;Q9H4L5-2;Q9H4L5	Q9H4L5-4;Q9H4L5-3;Q9H4L5-2;Q9H4L5	Oxysterol-binding protein-related protein 3	OSBPL3	3401
21.4454	25.0121	24.6798	25.101	25.1718	25.228	6	6	6	10.3	93.846	94200000	9	0	17191000	12450000	7459100	26928000	30172000	0	33836000	26875000	35988000	37799000	39300000	0.568034	-1.45456	-1.278	Q9H6E5	Q9H6E5	Speckle targeted PIP5K1A-regulated poly(A) polymerase	TUT1	3411
25.5064	25.0933	26.8351	27.0276	26.772	26.9738	3	3	3	11.1	38.298	349060000	9	29464000	15503000	91037000	36079000	96733000	80242000	47664000	35795000	119720000	136810000	114600000	131800000	0.981999	-1.11289	-2.09507	Q9H6Y7	Q9H6Y7	E3 ubiquitin-protein ligase RNF167	RNF167	3419
25.3162	23.0879	22.1133	24.7219	24.2939	24.7766	3	2	2	5.4	79.507	57615000	8	6387500	0	1000200	10310000	18524000	21393000	41776000	0	4537000	27672000	20568000	28741000	0.496186	-1.09167	-1.13703	Q9H869-6;Q9H869-4;Q9H869-3;Q9H869-2;Q9H869;Q9H869-8;Q9H869-9;Q9H869-7;Q9H869-5	Q9H869-6;Q9H869-4;Q9H869-3;Q9H869-2;Q9H869;Q9H869-8;Q9H869-9	YY1-associated protein 1	YY1AP1	3429
24.1851	22.2937	21.6959	22.4624	25.143	25.0873	2	2	2	6.8	34.56	94295000	9	0	0	0	0	74489000	19806000	0	0	0	0	37052000	35647000	0.578566	-1.50599	-1.29857	Q9H9Y4	Q9H9Y4	GPN-loop GTPase 2	GPN2	3454
24.6827	21.994	24.7575	25.6713	24.9523	24.5323	6	6	6	7	105.47	80291000	13	5996900	0	13457000	17731000	12328000	30778000	26929000	0	28363000	53437000	32464000	24264000	0.569968	-1.24061	-1.28178	Q9HCG8	Q9HCG8	Pre-mRNA-splicing factor CWC22 homolog	CWC22	3481
22.6799	22.1151	22.9146	23.1178	28.3725	28.4636	1	1	1	2.2	52.787	918940000	2	0	0	0	0	454980000	463960000	0	0	0	0	347520000	370170000	1.07614	-4.08144	-2.28933	Q9NRM2	Q9NRM2	Zinc finger protein 277	ZNF277	3529
23.853	25.2689	25.9688	26.2067	26.0375	26.2701	7	7	7	17	55.468	287890000	18	0	18670000	73374000	9351100	44883000	141610000	0	40429000	65674000	77449000	68877000	80926000	0.846291	-1.14121	-1.82249	Q9NRY5	Q9NRY5	Protein FAM114A2	FAM114A2	3537
25.5993	24.5647	26.1066	26.26	27.105	26.1921	10	10	10	19.1	66.966	465490000	31	44465000	40093000	80201000	54558000	151390000	94782000	50835000	24815000	72254000	80364000	144350000	76668000	0.948556	-1.09552	-2.02716	Q9NTJ5;Q9NTJ5-2	Q9NTJ5;Q9NTJ5-2	Phosphatidylinositide phosphatase SAC1	SACM1L	3552
21.8872	25.7717	25.8108	25.9124	25.7032	25.7886	5	5	5	6.9	72.889	165890000	10	0	63623000	25540000	18178000	34611000	23939000	0	57287000	58859000	63155000	54630000	57961000	0.430572	-1.31149	-1.00667	Q9NVC6	Q9NVC6	Mediator of RNA polymerase II transcription subunit 17	MED17	3573
22.1301	24.2904	22.1981	26.7171	22.6871	23.5603	5	5	5	6.5	85.737	35882000	4	0	0	0	35882000	0	0	0	0	0	110320000	0	0	0.439266	-1.44861	-1.02407	Q9NW13;Q9NW13-2	Q9NW13;Q9NW13-2	RNA-binding protein 28	RBM28	3593
21.9416	22.7751	24.3849	23.3276	24.7776	24.5811	1	1	1	5.6	24.193	96223000	3	0	0	27112000	0	37654000	31457000	0	0	21907000	0	28761000	25098000	0.63456	-1.19487	-1.40772	Q9NXF7	Q9NXF7	DDB1- and CUL4-associated factor 16	DCAF16	3617
25.4214	24.3987	26.1449	26.9109	26.0392	26.1804	5	5	5	3.9	161.6	226440000	16	12333000	29597000	59703000	48068000	29827000	46916000	44936000	22117000	74201000	126180000	68957000	76046000	0.854101	-1.05517	-1.83798	Q9NXG0;Q9NXG0-2;Q9NXG0-3	Q9NXG0;Q9NXG0-2	Centlein	CNTLN	3618
21.5653	23.2972	24.7756	24.5131	24.2948	24.5705	2	2	2	10.7	26.092	133190000	9	0	19190000	35546000	20282000	26945000	31228000	0	0	28721000	23943000	20581000	24915000	0.599012	-1.24677	-1.33845	Q9NXV2	Q9NXV2	BTB/POZ domain-containing protein KCTD5	KCTD5	3625
23.2996	21.9229	22.5051	23.8298	24.4349	23.3665	7	7	7	14.8	61.124	38485000	11	3133000	11357000	2144000	2647800	16258000	2944600	10325000	3976000	5952800	14910000	22680000	10815000	1.21111	-1.30119	-2.57731	Q9NXV6	Q9NXV6	CDKN2A-interacting protein	CDKN2AIP	3626
22.2378	25.1472	23.2317	25.9253	25.7315	25.0637	4	4	4	23	23.85	287370000	5	0	38915000	0	81218000	137400000	29839000	0	37158000	0	63722000	55711000	35070000	1.07117	-2.03461	-2.27895	Q9NZD2	Q9NZD2	Glycolipid transfer protein	GLTP	3650
28.5403	24.8275	26.8642	27.5671	26.4856	30.1334	10	10	10	71.2	15.892	2154300000	28	408080000	51646000	153620000	66905000	94285000	1379700000	390370000	29774000	122160000	198850000	93964000	1177800000	0.360626	-1.31805	-0.864887	Q9NZT1	Q9NZT1	Calmodulin-like protein 5	CALML5	3663
24.9495	22.807	25.2282	25.2675	25.3235	25.4626	3	3	3	10.5	24.915	178240000	14	44565000	0	44382000	7400300	14104000	67788000	32401000	0	39304000	40389000	41988000	46239000	0.596517	-1.02296	-1.33359	Q9P0I2-2;Q9P0I2	Q9P0I2-2;Q9P0I2	ER membrane protein complex subunit 3	EMC3	3668
22.9479	24.862	24.5501	25.5797	25.1322	25.0544	5	2	2	1.7	335.92	95869000	6	0	18556000	8298900	29861000	22306000	16848000	0	30493000	24565000	50150000	36774000	34844000	0.858117	-1.13546	-1.84595	Q9P2D1	Q9P2D1	Chromodomain-helicase-DNA-binding protein 7	CHD7	3685
22.7782	22.1014	23.5268	24.1499	25.4014	23.8122	1	1	1	1	122	53654000	10	3619200	2281700	8837000	9800100	19759000	9356800	7193200	4499600	12086000	18614000	44319000	14729000	1.22259	-1.65235	-2.60238	Q9P2G1	Q9P2G1	Ankyrin repeat and IBR domain-containing protein 1	ANKIB1	3689
23.38	22.1198	22.6478	23.5179	23.6272	24.0111	3	3	3	6.6	73.588	23536000	6	0	0	3239000	2706300	7594500	9995900	0	0	6571600	12011000	12957000	16907000	1.19405	-1.00287	-2.54021	Q9UER7-3;Q9UER7-5;Q9UER7-4;Q9UER7-2;Q9UER7	Q9UER7-3;Q9UER7-5;Q9UER7-4;Q9UER7-2;Q9UER7	Death domain-associated protein 6	DAXX	3741
22.4931	23.3836	22.7313	24.2862	25.0365	23.3386	3	3	3	4.1	127.46	51219000	9	508100	15678000	2069100	14929000	16569000	1465200	5903200	10944000	6963100	20459000	34414000	10608000	1.13728	-1.35112	-2.41828	Q9UHB7;Q9UHB7-2	Q9UHB7	AF4/FMR2 family member 4	AFF4	3762
22.8633	22.1786	22.5048	22.9603	25.7688	25.7009	1	1	1	7.6	20.648	83714000	5	0	0	0	0	22543000	61171000	0	0	0	0	57170000	54544000	1.14072	-2.29445	-2.42559	Q9UI14	Q9UI14	Prenylated Rab acceptor protein 1	RABAC1	3784
21.9324	25.5696	25.634	26.0687	25.5602	25.2083	3	3	3	25.6	14.199	322650000	7	0	82954000	72877000	36778000	74488000	55549000	0	49799000	52072000	70380000	49474000	38765000	0.421328	-1.2337	-0.988128	Q9UI30;Q9UI30-2	Q9UI30;Q9UI30-2	Multifunctional methyltransferase subunit TRM112-like protein	TRMT112	3786
26.1583	27.9065	26.5997	27.3098	27.9605	28.3944	12	12	12	7.3	208.39	629020000	16	44097000	75233000	78323000	94372000	177190000	159800000	74894000	251590000	101700000	166370000	261180000	352840000	0.7503	-1.00005	-1.63348	Q9UIF9-2;Q9UIF9-3;Q9UIF9	Q9UIF9-2;Q9UIF9-3;Q9UIF9	Bromodomain adjacent to zinc finger domain protein 2A	BAZ2A	3790
21.8665	25.3147	25.0692	25.9475	25.3578	25.7831	5	5	4	2.6	211.06	127320000	12	0	17250000	17543000	41794000	17717000	33016000	0	41734000	35204000	64712000	42998000	57740000	0.648058	-1.61264	-1.434	Q9UIW2;P51805;O75051	Q9UIW2;P51805	Plexin-A1;Plexin-A3	PLXNA1;PLXNA3	3795
21.2568	23.2387	21.818	24.188	23.6284	23.421	2	2	2	3.5	79.865	5601000	1	0	0	0	0	0	5601000	0	0	0	0	0	11231000	1.21883	-1.6413	-2.59415	Q9UJV3-2;Q9UJV3	Q9UJV3-2;Q9UJV3	Probable E3 ubiquitin-protein ligase MID2	MID2	3804
25.6506	21.5811	21.8036	23.5932	23.5453	25.2016	2	2	2	5	53.946	101040000	2	52675000	0	0	0	0	48363000	52675000	0	0	0	0	38586000	0.315416	-1.10157	-0.771026	Q9UMX1	Q9UMX1	Suppressor of fused homolog	SUFU	3868
21.7905	24.8878	24.7063	25.182	25.2991	25.4016	3	3	3	11.3	29.426	215830000	8	0	49669000	36121000	44012000	53134000	32897000	0	31043000	27373000	38065000	41284000	44325000	0.677381	-1.49937	-1.49112	Q9UMY1;Q9UMY1-2	Q9UMY1	Nucleolar protein 7	NOL7	3869
23.9983	21.9792	21.251	23.4175	23.709	23.3189	1	1	1	2.4	46.283	28616000	4	7233200	2567900	1553300	4014200	8323700	4923300	16757000	4134300	2495700	11204000	13713000	10464000	0.575161	-1.07233	-1.29192	Q9Y253-2;Q9Y253	Q9Y253-2;Q9Y253	DNA polymerase eta	POLH	3924
21.2677	25.3864	25.7422	25.9085	25.7987	25.8754	7	7	7	26.8	43.472	408810000	14	0	62797000	105380000	24169000	98730000	117740000	0	43859000	56126000	62984000	58369000	61555000	0.530071	-1.72876	-1.20368	Q9Y312	Q9Y312	Protein AAR2 homolog	AAR2	3958
22.576	24.321	24.632	25.4687	25.1936	24.6116	1	1	1	20	10.834	184390000	6	0	30516000	32178000	39334000	50238000	32129000	0	20958000	26000000	46435000	38373000	25634000	0.842305	-1.24829	-1.81459	Q9Y333	Q9Y333	U6 snRNA-associated Sm-like protein LSm2	LSM2	3962
23.1523	24.2614	24.2878	24.8164	24.7649	25.5446	3	3	3	12.5	33.703	78541000	4	0	10303000	18868000	9121500	11604000	28645000	0	20110000	20481000	29545000	28508000	48942000	1.18979	-1.14146	-2.53099	Q9Y4L5	Q9Y4L5	E3 ubiquitin-protein ligase RNF115	RNF115	4016
24.2558	25.4386	26.1073	26.2756	26.5112	26.3876	3	3	3	42.2	9.3435	488720000	10	15286000	50529000	68272000	52512000	168060000	134060000	20032000	45475000	72289000	81236000	95647000	87793000	0.965137	-1.12426	-2.06076	Q9Y5J9	Q9Y5J9	Mitochondrial import inner membrane translocase subunit Tim8 B	TIMM8B	4034
26.2465	27.6523	27.992	28.4241	28.4151	28.4152	4	4	4	69.5	10.5	1933100000	17	79860000	296430000	328970000	316720000	486070000	425090000	79615000	210950000	266960000	360170000	357930000	357950000	0.983612	-1.12116	-2.09836	Q9Y5L4	Q9Y5L4	Mitochondrial import inner membrane translocase subunit Tim13	TIMM13	4039
23.2853	22.1679	26.0948	26.7008	26.6391	26.1873	4	4	4	5.3	81.612	221570000	9	19896000	14813000	45157000	44648000	56076000	40984000	0	0	71669000	109080000	104510000	76410000	1.0598	-2.65972	-2.25526	Q9Y6K1-2;Q9Y6K1;Q9UBC3-7;Q9UBC3-8;Q9UBC3-3;Q9UBC3-2;Q9UBC3-6;Q9UBC3	Q9Y6K1-2;Q9Y6K1;Q9UBC3-7;Q9UBC3-8;Q9UBC3-3;Q9UBC3-2;Q9UBC3-6;Q9UBC3	DNA (cytosine-5)-methyltransferase 3A;DNA (cytosine-5)-methyltransferase 3B	DNMT3A;DNMT3B	4073
26.1985	26.1546	25.7132	21.6868	23.2517	25.1163	4	4	4	18.9	29.884	312100000	14	45313000	143640000	85735000	0	0	37412000	77008000	74698000	55011000	0	0	36371000	1.24957	2.6705	2.66172	O14972-2;O14972	O14972-2;O14972	Down syndrome critical region protein 3	DSCR3	194
25.1681	25.6763	25.5612	25.0773	25.2097	22.8444	6	6	6	5.5	143.19	150970000	6	9236700	53977000	66684000	13841000	7230900	0	37700000	53622000	49509000	35401000	38805000	0	0.627802	1.09139	1.39455	O14976;O14976-2	O14976;O14976-2	Cyclin-G-associated kinase	GAK	197
24.2956	23.0525	23.7601	23.1126	21.9964	22.3425	2	2	2	13.1	22.092	38176000	4	20592000	0	17583000	0	0	0	20592000	0	14207000	0	0	0	1.17376	1.21892	2.49638	O43583	O43583	Density-regulated protein	DENR	290
25.5929	25.5223	22.9304	23.6528	23.5501	23.4078	3	3	3	29.1	12.975	109030000	3	76375000	32654000	0	0	0	0	50609000	48193000	0	0	0	0	0.580732	1.14497	1.3028	O43768-2;O43768;O43768-9;O43768-3;O43768-4;O43768-8;O43768-6;O43768-5;O43768-7	O43768-2;O43768;O43768-9;O43768-3;O43768-4;O43768-8	Alpha-endosulfine	ENSA	306
33.8997	34.7468	33.6279	34.7666	33.7201	30.0913	22	11	7	13.6	199.26	114410000000	24	25252000000	32563000000	47926000	25383000000	31165000000	3968000	16026000000	28829000000	13274000000	29227000000	14150000000	1143900000	0.351539	1.23214	0.846182	O60333-2;O60333;O60333-4	O60333-2;O60333;O60333-4	Kinesin-like protein KIF1B	KIF1B	332
25.4321	25.3267	25.2454	25.8078	23.5062	23.1878	5	5	5	5.2	119.39	128070000	9	40427000	34073000	41378000	3052700	8373300	761320	45273000	42083000	39777000	58740000	11914000	9554600	0.636461	1.16752	1.41142	O75146;O75146-2	O75146	Huntingtin-interacting protein 1-related protein	HIP1R	382
25.318	22.231	24.4459	23.0872	21.3998	23.1015	1	1	1	1.6	61.457	46287000	3	30028000	0	16260000	0	0	0	41830000	0	22853000	0	0	0	0.611001	1.46881	1.36182	O75167-5;O75167-2;O75167;O75167-4	O75167-5;O75167-2;O75167;O75167-4	Phosphatase and actin regulator 2	PHACTR2	389
25.518	25.0085	25.0624	22.3191	24.9115	22.187	2	2	2	16.7	23.565	167670000	1	38745000	43038000	39421000	0	46469000	0	48050000	33752000	35038000	0	31558000	0	1.07248	2.0571	2.28168	O75496	O75496	Geminin	GMNN	421
21.924	25.5286	25.3542	22.6585	22.7259	23.108	4	4	4	6.4	77.959	63314000	7	0	35020000	28294000	0	0	0	0	48404000	42892000	0	0	0	0.536771	1.43814	1.21682	O95352;O95352-3;O95352-2	O95352;O95352-3;O95352-2	Ubiquitin-like modifier-activating enzyme ATG7	ATG7	526
26.668	26.8557	26.3422	23.2798	26.2382	26.4645	4	4	4	18.2	28.97	617950000	12	97892000	228440000	121220000	0	111470000	58932000	106630000	121440000	85076000	0	79158000	92597000	0.552946	1.29447	1.2485	O95721	O95721	Synaptosomal-associated protein 29	SNAP29	552
26.3671	26.0806	26.0884	22.7739	25.5521	26.0504	2	2	2	16.9	15.936	429700000	10	86555000	103330000	88300000	0	64408000	87101000	86555000	70967000	71348000	0	49197000	69493000	0.607272	1.38661	1.35456	P00441	P00441	Superoxide dismutase [Cu-Zn]	SOD1	581
24.7362	24.4539	24.5122	22.9672	24.4271	22.0464	2	2	2	12.9	21.635	119630000	7	36627000	45121000	19524000	0	18355000	0	27947000	22981000	23928000	0	22557000	0	0.951928	1.42057	2.03399	P00568	P00568	Adenylate kinase isoenzyme 1	AK1	587
26.0156	25.3505	25.4992	24.2168	22.2501	25.55	1	1	1	9.3	23.379	223520000	4	63531000	32310000	54968000	9001300	0	63710000	67839000	42782000	47427000	19498000	0	49128000	0.758783	1.61612	1.6501	P0DOX7;P01834	P0DOX7;P01834	Ig kappa chain C region	IGKC	594
22.5034	27.715	22.737	22.926	22.1026	21.4815	2	2	2	2.8	73.051	320790000	1	0	320790000	0	0	0	0	0	220320000	0	0	0	0	0.542191	2.14845	1.22745	P04049;P04049-2	P04049;P04049-2	RAF proto-oncogene serine/threonine-protein kinase	RAF1	605
27.7549	26.9744	30.14	27.159	27.4475	26.7621	47	2	2	59.6	60.066	2398900000	12	208330000	176600000	1519600000	116760000	246350000	131210000	226490000	131860000	1183200000	149860000	183030000	113810000	0.528037	1.16692	1.19969	P04259	P04259	Keratin, type II cytoskeletal 6B	KRT6B	610
26.2745	26.0876	25.5356	24.9577	21.132	22.5191	3	3	3	9.3	38.177	276280000	9	101620000	116040000	45141000	13482000	0	0	81173000	71308000	48640000	32585000	0	0	1.27407	3.0963	2.71607	P06746	P06746	DNA polymerase beta	POLB	658
25.9507	25.7267	25.7601	23.197	24.8339	25.1031	2	2	1	14.1	17.302	273610000	4	75044000	70701000	61796000	0	32419000	33649000	64856000	55529000	56830000	0	29906000	36040000	1.12501	1.43453	2.39222	P16949	P16949	Stathmin	STMN1	835
25.9536	25.8461	25.6119	25.931	22.6306	25.8304	4	4	4	11.8	50.315	374110000	3	31580000	133310000	24338000	25926000	0	158960000	64985000	60320000	51282000	63977000	0	59666000	0.389942	1.00653	0.924749	P20073-2;P20073	P20073-2;P20073	Annexin A7	ANXA7	880
24.9238	24.9819	24.8424	22.1914	24.3321	24.679	1	1	1	8.5	15.649	151280000	3	31709000	50043000	35053000	0	0	34475000	31829000	33137000	30081000	0	0	26861000	0.690824	1.18188	1.51732	P26885	P26885	Peptidyl-prolyl cis-trans isomerase FKBP2	FKBP2	956
27.1014	23.2598	26.0999	27.9515	23.1403	22.0094	4	3	3	32.2	16.891	446490000	3	125640000	0	77662000	243190000	0	0	143990000	0	71919000	259570000	0	0	0.200202	1.1199	0.519768	P27482	P27482	Calmodulin-like protein 3	CALML3	962
25.3824	25.6196	25.7168	21.3382	25.5048	25.2209	5	4	2	30.9	22.644	291690000	11	59311000	48907000	43955000	0	75570000	63952000	43739000	51556000	55149000	0	47612000	39106000	0.503436	1.55165	1.15133	P28161-2;P28161;Q03013-3	P28161-2;P28161	Glutathione S-transferase Mu 2	GSTM2	975
25.8499	24.744	24.6818	23.419	24.4259	21.527	7	4	4	35.2	24.336	355380000	7	4570800	57584000	61912000	139040000	56415000	35857000	60479000	28099000	26913000	0	22538000	0	0.991632	1.96797	2.11473	P31947-2;P31947	P31947-2;P31947	14-3-3 protein sigma	SFN	1028
25.6521	25.3937	25.7369	21.8022	22.6178	25.5031	3	3	3	11.3	37.672	244260000	6	28423000	50777000	89594000	0	0	75465000	52730000	44082000	55921000	0	0	47555000	0.949041	2.28654	2.02815	P34896-4;P34896-2;P34896;P34896-3;P34897-3;P34897-2;P34897	P34896-4;P34896-2;P34896;P34896-3	Serine hydroxymethyltransferase, cytosolic	SHMT1	1050
25.6488	25.911	26.0971	23.535	25.7291	25.0563	5	5	5	17	46.655	392310000	10	31496000	149590000	78312000	0	121780000	11130000	52609000	63096000	71781000	0	55619000	34890000	0.774225	1.11218	1.68038	P34949;P34949-2	P34949;P34949-2	Mannose-6-phosphate isomerase	MPI	1053
26.1579	25.7191	25.5494	25.8087	25.5617	21.7519	2	2	2	11.4	15.088	367660000	5	74871000	80426000	97737000	49787000	64838000	0	74871000	55236000	49106000	58775000	49525000	0	0.46857	1.43473	1.08241	P35080-2;P35080	P35080-2;P35080	Profilin-2	PFN2	1055
24.9923	24.8956	24.836	23.6496	21.7711	24.6182	2	2	2	9	32.973	143750000	7	44776000	33185000	22437000	0	0	43355000	33375000	31211000	29949000	0	0	25752000	0.868083	1.56166	1.86577	P35219	P35219	Carbonic anhydrase-related protein	CA8	1056
25.9784	27.2963	26.8037	25.6496	25.986	24.7417	6	6	6	3.7	202.34	303670000	10	42640000	107690000	97516000	20146000	29998000	5686000	66113000	164820000	117140000	52637000	66459000	28054000	1.08475	1.23372	2.30735	P38398-8;P38398-4;P38398;P38398-7;P38398-6;P38398-5;P38398-3	P38398-8;P38398-4;P38398;P38398-7	Breast cancer type 1 susceptibility protein	BRCA1	1110
21.4226	24.0462	23.891	23.0054	20.9813	21.5356	1	1	1	1.2	109.15	6708800	3	1286000	0	0	2738800	1167900	1516000	2810900	0	0	8420200	2070100	3040000	0.541921	1.27914	1.22692	P38935	P38935	DNA-binding protein SMUBP-2	IGHMBP2	1116
26.0705	24.4234	25.6022	25.8976	22.9038	22.2441	9	9	9	3.1	347.6	133490000	12	70188000	12091000	28472000	22738000	0	0	70471000	0	50936000	62510000	0	0	0.616683	1.68355	1.37289	P42858	P42858	Huntingtin	HTT	1163
25.1906	25.1907	23.4594	23.3272	23.5647	22.6381	2	2	2	1.5	138.41	58342000	7	27726000	30616000	0	0	0	0	38293000	38296000	0	0	0	0	1.05415	1.43694	2.24351	P46019	P46019	Phosphorylase b kinase regulatory subunit alpha, liver isoform	PHKA2	1180
22.2282	24.9364	24.1811	21.5351	24.4947	22.087	2	2	2	16.7	13.802	77700000	3	0	46751000	0	0	30949000	0	0	32108000	0	0	23640000	0	0.370789	1.07631	0.885718	P49773	P49773	Histidine triad nucleotide-binding protein 1	HINT1	1259
26.5464	23.4875	22.7572	22.73	21.8352	22.2901	1	1	1	2.6	41.468	127470000	1	90187000	28489000	8797900	0	0	0	98011000	11761000	7089300	0	0	0	0.765877	1.97861	1.664	P51553-2;P51553	P51553-2;P51553	Isocitrate dehydrogenase [NAD] subunit gamma, mitochondrial	IDH3G	1302
24.4162	25.288	24.9264	24.2315	24.0026	22.7552	3	3	3	4.5	97.031	82727000	5	16211000	29898000	14295000	4483900	17840000	0	22388000	40969000	31885000	19697000	16808000	0	1.08943	1.21377	2.31716	P52735-3;P52735-2;P52735	P52735-3;P52735-2;P52735	Guanine nucleotide exchange factor VAV2	VAV2	1334
25.1599	22.7277	25.125	22.454	23.2225	22.6895	4	4	4	13.1	41.268	103990000	4	18686000	0	85309000	0	0	0	37488000	0	36592000	0	0	0	0.861003	1.54888	1.85169	P52788;P52788-2	P52788;P52788-2	Spermine synthase	SMS	1335
25.1993	25.1876	24.5622	21.7851	24.9316	24.7727	2	2	2	4.3	68.254	89295000	3	36902000	13738000	7868100	0	9880500	20906000	38525000	38215000	24772000	0	32001000	28663000	0.479367	1.15324	1.1038	P53350	P53350	Serine/threonine-protein kinase PLK1	PLK1	1343
24.7136	23.3384	23.3723	22.5794	21.9391	22.9487	14	2	2	21	70.02	14626000	1	12587000	0	0	2038500	0	0	27512000	0	0	6267300	0	0	1.14785	1.31902	2.44081	P54652	P54652	Heat shock-related 70 kDa protein 2	HSPA2	1369
22.5909	24.2915	24.7163	22.9005	22.4131	22.7693	4	4	4	14.1	36.332	64012000	8	0	29899000	34113000	0	0	0	0	20534000	27564000	0	0	0	0.815223	1.17192	1.76104	P57060	P57060	RWD domain-containing protein 2B	RWDD2B	1407
25.6553	25.5153	25.3867	23.2813	22.0203	25.0449	4	4	4	33.1	16.62	220570000	11	33494000	77480000	82077000	0	0	27515000	52847000	47958000	43869000	0	0	34614000	1.10558	2.0703	2.35112	P60981-2;P60981	P60981-2;P60981	Destrin	DSTN	1438
27.0655	26.6672	26.6584	26.5376	25.0578	24.9972	5	5	3	15.3	41.111	582750000	13	181860000	123840000	117820000	61612000	64217000	33409000	140450000	106570000	105920000	97414000	34927000	33490000	1.14233	1.26614	2.42903	P62068-4;P62068-3;P62068;P62068-2	P62068-4;P62068-3;P62068;P62068-2	Ubiquitin carboxyl-terminal hydrolase 46	USP46	1475
26.4548	27.5992	27.497	26.9866	25.1279	24.9152	2	2	2	2.1	101.32	729350000	10	28753000	210970000	321870000	124060000	28284000	15411000	91977000	203330000	189420000	132980000	36665000	31640000	0.93625	1.50708	2.00231	Q13255-2;Q13255-3;Q13255	Q13255-2;Q13255-3;Q13255	Metabotropic glutamate receptor 1	GRM1	1779
27.0363	28.1181	27.7782	26.6353	27.167	24.4211	14	14	14	10.1	181.67	672490000	36	203190000	206700000	186850000	12707000	45434000	17607000	137640000	291340000	230180000	104240000	150690000	22464000	0.807209	1.56973	1.74524	Q13395	Q13395	Probable methyltransferase TARBP1	TARBP1	1796
25.1904	25.1048	23.2666	22.6945	22.8575	24.2767	3	3	3	18	30.045	196030000	5	38288000	52537000	28587000	15332000	35810000	25474000	38288000	36082000	0	0	0	20324000	0.706564	1.24438	1.54802	Q13868-2;Q13868;Q13868-3	Q13868-2;Q13868;Q13868-3	Exosome complex component RRP4	EXOSC2	1854
23.1313	25.2432	25.1373	21.0982	23.7209	22.5429	4	1	1	11.5	48.872	103500000	3	0	57826000	45672000	0	0	0	0	39715000	36904000	0	0	0	0.936717	2.04992	2.00325	Q14141-2;Q14141-4;Q14141;Q14141-3	Q14141-2;Q14141-4;Q14141;Q14141-3	Septin-6	2006-09-01	1870
24.4736	24.6684	24.6519	21.4757	24.3494	24.428	4	4	4	13.5	39.393	155340000	10	15659000	59671000	42191000	0	18808000	19014000	23297000	26665000	26361000	0	21374000	22571000	0.534698	1.18033	1.21276	Q14558;Q14558-2	Q14558;Q14558-2	Phosphoribosyl pyrophosphate synthase-associated protein 1	PRPSAP1	1908
26.8547	26.8734	26.5466	23.8846	25.771	26.2051	4	4	4	19.2	26.076	540290000	9	112190000	186210000	90432000	0	56084000	95380000	121360000	122940000	98025000	0	57259000	77361000	0.956503	1.47135	2.04325	Q14696	Q14696	LDLR chaperone MESD	MESDC2	1929
24.618	24.3836	24.3688	21.2392	24.524	24.3596	3	3	3	5.5	55.566	67540000	7	12650000	14456000	21603000	0	13695000	5136800	25748000	21888000	21664000	0	24125000	21527000	0.432303	1.08252	1.01014	Q53GT1-3;Q53GT1	Q53GT1-3;Q53GT1	Kelch-like protein 22	KLHL22	2135
21.3914	23.2894	24.1942	22.2546	22.4308	20.568	2	2	2	2.6	96.256	2402800	2	0	0	0	1627600	0	775200	0	0	0	5003900	0	1554500	0.52148	1.20716	1.18682	Q5C9Z4	Q5C9Z4	Nucleolar MIF4G domain-containing protein 1	NOM1	2150
24.0964	23.4267	24.3267	22.5333	24.1245	21.9898	4	4	4	2.1	237.67	27847000	4	12876000	0	14971000	0	0	0	17937000	0	21041000	0	0	0	0.700272	1.06743	1.53575	Q5JSL3	Q5JSL3	Dedicator of cytokinesis protein 11	DOCK11	2162
24.1747	23.3947	23.1374	22.109	23.0446	21.9084	3	3	3	5.6	75.483	12860000	4	0	7978700	0	0	4881500	0	0	11028000	0	0	8652100	0	1.21745	1.21493	2.59113	Q5PRF9	Q5PRF9	Protein Smaug homolog 2	SAMD4B	2171
23.2834	23.8207	24.9458	22.136	22.4824	22.9419	4	4	4	2.6	177.97	74629000	5	35266000	10720000	21319000	0	3306000	4018200	0	14817000	32318000	0	5859600	8057500	1.29299	1.49657	2.75838	Q5T5Y3;Q5T5Y3-3;Q5T5Y3-2	Q5T5Y3;Q5T5Y3-3;Q5T5Y3-2	Calmodulin-regulated spectrin-associated protein 1	CAMSAP1	2190
24.3459	23.9689	24.5258	21.8747	22.1533	25.2594	4	4	4	0.8	591.4	46311000	4	19958000	17799000	8553600	0	0	0	21323000	16419000	24155000	0	0	0	0.467121	1.18438	1.07953	Q63HN8;Q63HN8-4;Q63HN8-6;Q63HN8-5	Q63HN8;Q63HN8-4	E3 ubiquitin-protein ligase RNF213	RNF213	2240
28.1915	23.7225	21.8009	22.6653	23.1943	23.4898	4	4	3	16	39.548	306540000	4	306540000	0	0	0	0	0	306540000	0	0	0	0	0	0.311385	1.4552	0.762551	Q6IBS0	Q6IBS0	Twinfilin-2	TWF2	2272
24.0267	27.0507	21.8721	23.5502	22.2727	22.7042	2	2	2	3.9	48.504	112110000	2	0	112110000	0	0	0	0	0	139020000	0	0	0	0	0.403491	1.4741	0.952193	Q6IQ49-2;Q6IQ49;Q6IQ49-3	Q6IQ49-2;Q6IQ49;Q6IQ49-3	Protein SDE2 homolog	SDE2	2278
25.3716	25.5737	25.8068	22.5294	25.6344	25.1889	4	4	4	4.3	94.5	171310000	12	24883000	55565000	64743000	0	18120000	7998500	43413000	49939000	58697000	0	52087000	38249000	0.507464	1.13311	1.15926	Q6P2P2;Q6P2P2-2	Q6P2P2;Q6P2P2-2	Putative protein arginine N-methyltransferase 9	PRMT9	2302
24.6694	22.1253	23.4214	21.0307	22.274	23.5485	2	2	2	2.7	114.99	1056100	1	0	0	0	1056100	0	0	0	0	0	2142300	0	0	0.469782	1.12095	1.08481	Q6PJG2	Q6PJG2	ELM2 and SANT domain-containing protein 1	ELMSAN1	2327
25.7231	22.8757	24.8374	23.5834	23.3816	21.9555	4	4	4	3.7	145.02	61092000	6	39762000	0	21330000	0	0	0	55391000	0	29979000	0	0	0	0.696387	1.50529	1.52817	Q6ZUT9;Q6ZUT9-2;Q6ZUT9-4;Q6ZUT9-3;Q6IQ26-2;Q6IQ26	Q6ZUT9;Q6ZUT9-2;Q6ZUT9-4;Q6ZUT9-3	DENN domain-containing protein 5B	DENND5B	2363
26.4324	27.7516	27.3192	22.588	25.7959	24.7447	18	18	18	5.8	403.08	418750000	35	99399000	200420000	91563000	0	20108000	7264000	90559000	225980000	167450000	0	58254000	28113000	1.28225	2.79152	2.73433	Q709C8-4;Q709C8-2;Q709C8-3;Q709C8;Q9NP74	Q709C8-4;Q709C8-2;Q709C8-3;Q709C8	Vacuolar protein sorting-associated protein 13C	VPS13C	2369
26.7027	26.5153	26.7248	22.9728	26.0512	26.0443	7	7	7	7.4	119.89	298860000	24	61270000	83734000	80976000	0	38025000	34858000	109220000	95917000	110910000	0	69533000	69200000	0.723927	1.62483	1.58191	Q7Z2Z2-2;Q7Z2Z2	Q7Z2Z2-2;Q7Z2Z2	Elongation factor Tu GTP-binding domain-containing protein 1	EFTUD1	2412
25.0889	25.8199	25.4788	22.9922	23.8839	25.5353	7	7	7	8.7	103.69	132280000	11	8533600	66649000	50232000	0	0	6863600	35687000	59235000	46761000	0	0	48629000	0.790166	1.32541	1.71169	Q7Z3E2	Q7Z3E2	Coiled-coil domain-containing protein 186	CCDC186	2415
24.4645	24.8462	23.2347	23.1325	22.9565	22.5129	3	3	3	10.5	40.564	74855000	4	23150000	43916000	0	7789300	0	0	23150000	30161000	0	9195500	0	0	1.1884	1.31449	2.52798	Q7Z6M1;Q7Z6M1-2	Q7Z6M1;Q7Z6M1-2	Rab9 effector protein with kelch motifs	RABEPK	2443
26.2662	26.0376	23.3416	22.4392	26.4964	23.3127	3	3	3	11.8	32.89	318010000	7	81751000	101660000	0	0	126190000	8414300	80705000	68879000	0	0	94667000	10419000	0.296291	1.13235	0.730652	Q86W42-3;Q86W42-2;Q86W42	Q86W42-3;Q86W42-2;Q86W42	THO complex subunit 6 homolog	THOC6	2492
26.3063	26.6763	26.9995	22.7747	26.7397	26.3153	4	4	4	19.1	33.584	525320000	17	63850000	138670000	80770000	0	69728000	172310000	82983000	107240000	134170000	0	112060000	83500000	0.471137	1.38413	1.0875	Q86Y37-2;Q86Y37;Q86Y37-4	Q86Y37-2;Q86Y37;Q86Y37-4	CDK2-associated and cullin domain-containing protein 1	CACUL1	2512
23.088	23.4501	20.4774	21.5381	21.2578	20.9895	1	1	1	1.1	125.3	4750200	2	0	0	726840	1159300	2076300	787840	0	0	1459900	3045100	2507500	2081900	0.49453	1.07672	1.13377	Q8IWB9;Q8IWB9-2	Q8IWB9;Q8IWB9-2	Testis-expressed sequence 2 protein	TEX2	2544
24.5931	24.8851	24.5981	21.8667	24.3481	22.5826	4	4	4	11.5	39.777	133970000	13	15137000	60169000	40268000	0	18392000	0	25308000	30986000	25396000	0	21355000	0	1.11274	1.75964	2.36623	Q8IX04-3;Q8IX04-2;Q8IX04-6;Q8IX04;Q8IX04-7;Q8IX04-4;Q8IX04-5	Q8IX04-3;Q8IX04-2;Q8IX04-6;Q8IX04;Q8IX04-7;Q8IX04-4;Q8IX04-5	Ubiquitin-conjugating enzyme E2 variant 3	UEVLD	2562
27.4885	26.9642	27.323	25.14	26.6558	26.5708	10	10	10	21.6	63.472	441800000	30	86562000	142420000	110660000	5513900	42442000	54200000	188300000	130930000	167900000	36974000	105730000	99682000	1.03529	1.13635	2.20443	Q8N1G4	Q8N1G4	Leucine-rich repeat-containing protein 47	LRRC47	2607
25.2273	25.3584	25.3543	24.8621	25.263	22.6829	4	4	4	2.3	225.2	151860000	12	26212000	46406000	28972000	20641000	29634000	0	39279000	43018000	42896000	30495000	40265000	0	0.579562	1.044	1.30051	Q8N1I0;Q8N1I0-2;Q8N1I0-3	Q8N1I0;Q8N1I0-2;Q8N1I0-3	Dedicator of cytokinesis protein 4	DOCK4	2608
26.997	26.8675	26.9115	23.6683	26.0948	25.9268	5	5	5	37.6	22.478	641410000	18	135290000	181610000	159280000	0	72941000	92282000	133940000	122440000	126230000	0	71667000	63788000	1.01592	1.69536	2.16451	Q8NBT2;Q8NBT2-2	Q8NBT2;Q8NBT2-2	Kinetochore protein Spc24	SPC24	2661
23.8781	22.726	24.8885	21.826	23.0301	20.4722	3	2	2	7.3	46.411	38781000	7	14667000	0	22379000	0	0	1734400	15418000	0	31058000	0	0	1454600	0.996049	2.05478	2.12376	Q8ND56-3;Q8ND56-2;Q8ND56	Q8ND56-3;Q8ND56-2;Q8ND56	Protein LSM14 homolog A	LSM14A	2679
23.4974	25.6509	26.5038	21.7826	23.3644	22.8827	3	3	3	0.3	1005.2	110210000	5	2099600	65724000	42387000	0	0	0	11842000	52687000	95158000	0	0	0	1.18316	2.54084	2.51665	Q8NF91-4;Q8NF91;Q8NF91-8;Q8NF91-2;Q8NF91-11;Q8NF91-5;Q8NF91-6;Q8NF91-10;Q8NF91-7	Q8NF91-4;Q8NF91;Q8NF91-8;Q8NF91-2	Nesprin-1	SYNE1	2694
25.1755	24.1501	24.1908	22.3775	23.5329	24.1495	1	1	1	3.1	36.682	105420000	4	37894000	0	23700000	4615500	15890000	23324000	37894000	0	19150000	5448700	12137000	18609000	0.86716	1.15217	1.86393	Q8NFZ5-2;Q8NFZ5	Q8NFZ5-2;Q8NFZ5	TNFAIP3-interacting protein 2	TNIP2	2704
25.8784	25.2732	23.696	23.4477	24.6343	21.1992	3	3	3	2.9	123.25	101420000	8	45360000	42162000	2915000	0	10978000	0	61684000	40549000	13590000	0	26041000	0	0.706255	1.85546	1.54742	Q8NG08	Q8NG08	DNA helicase B	HELB	2705
25.8687	25.8223	25.746	25.7003	22.1567	25.6372	4	4	4	5.4	115.34	192090000	10	61509000	57936000	45365000	15324000	0	11958000	61271000	59331000	56274000	54520000	0	52187000	0.488566	1.31424	1.12199	Q8NHU6-2;Q8NHU6;Q8NHU6-3	Q8NHU6-2;Q8NHU6;Q8NHU6-3	Tudor domain-containing protein 7	TDRD7	2712
25.5572	25.695	25.7153	21.5019	25.6018	26.0432	3	3	3	6.5	50.072	348800000	17	44677000	71034000	106460000	0	48591000	78034000	49374000	54322000	55092000	0	50923000	69149000	0.368159	1.27357	0.880338	Q8TBC4-2;Q8TBC4	Q8TBC4-2;Q8TBC4	NEDD8-activating enzyme E1 catalytic subunit	UBA3	2726
21.3097	22.7649	23.616	22.2454	20.4418	21.1628	1	1	1	4	32.957	4780700	3	1189300	0	0	1617200	803570	1170700	2599300	0	0	4971900	1424300	2347600	0.682107	1.28019	1.50033	Q8TBP0-3;Q8TBP0-4;Q8TBP0-2;Q8TBP0	Q8TBP0-3;Q8TBP0-4;Q8TBP0-2;Q8TBP0	TBC1 domain family member 16	TBC1D16	2728
25.7733	26.2447	26.7238	25.1097	25.594	24.319	11	11	11	12.1	96.665	260060000	23	31267000	110110000	78249000	10769000	21250000	8415700	57352000	79513000	110830000	36205000	50648000	20929000	1.2596	1.2397	2.6839	Q8TCY9-3;Q8TCY9-4;Q8TCY9-2;Q8TCY9	Q8TCY9-3;Q8TCY9-4;Q8TCY9-2;Q8TCY9	Up-regulator of cell proliferation	URGCP	2740
23.6465	24.4659	23.8383	22.176	23.6687	23.0687	1	1	1	6.7	23.423	93916000	6	13131000	33739000	18562000	0	17458000	11027000	13131000	23172000	14998000	0	13335000	8797500	0.948828	1.01241	2.02771	Q8TEA8	Q8TEA8	D-tyrosyl-tRNA(Tyr) deacylase 1	DTD1	2751
24.135	24.2437	24.2431	22.5705	24.0042	22.2464	2	2	2	6.1	36.982	42551000	9	15260000	11019000	9572800	0	6699100	0	18423000	19864000	19856000	0	16826000	0	1.10053	1.26688	2.34049	Q8TED0-2;Q8TED0-3;Q8TED0	Q8TED0-2;Q8TED0-3;Q8TED0	U3 small nucleolar RNA-associated protein 15 homolog	UTP15	2753
25.8824	25.8589	26.04	22.9077	25.4813	25.5861	7	6	6	12	70.009	174810000	17	31964000	53667000	45074000	0	26025000	18085000	61855000	60857000	68997000	0	46842000	50370000	0.653991	1.26876	1.44556	Q8WXA3-2;Q8WXA3-3;Q8WXA3;Q8WXA3-4;Q8WXA3-5	Q8WXA3-2;Q8WXA3-3;Q8WXA3;Q8WXA3-4;Q8WXA3-5	RUN and FYVE domain-containing protein 2	RUFY2	2807
25.8911	25.5814	22.938	23.2052	22.5479	23.2484	4	4	4	4	122.02	85158000	4	44670000	40488000	0	0	0	0	62228000	50206000	0	0	0	0	0.870311	1.80296	1.8702	Q92540-2;Q92540;Q92540-5;Q92540-4	Q92540-2;Q92540;Q92540-5;Q92540-4	Protein SMG7	SMG7	2827
25.6037	25.866	25.2874	26.0554	24.255	23.2861	3	3	3	4.8	80.313	127140000	7	25828000	61251000	8036900	22617000	9408700	0	50989000	61157000	40951000	69734000	0	0	0.564843	1.05353	1.27177	Q92541	Q92541	RNA polymerase-associated protein RTF1 homolog	RTF1	2828
26.0171	25.7461	25.6566	23.2775	22.9423	25.3231	2	2	2	4.1	61.651	124670000	8	43914000	37270000	31939000	0	0	11543000	67908000	56280000	52895000	0	0	41977000	1.22395	1.95897	2.60537	Q92558	Q92558	Wiskott-Aldrich syndrome protein family member 1	WASF1	2832
23.8699	22.7926	22.6667	22.1211	22.4123	21.4593	3	3	3	3.2	140.5	16171000	7	11004000	0	0	0	5166900	0	15330000	0	0	0	0	0	1.10181	1.11213	2.34318	Q92620;Q92620-2	Q92620	Pre-mRNA-splicing factor ATP-dependent RNA helicase PRP16	DHX38	2843
26.441	27.138	26.0375	22.1755	24.932	24.8212	11	11	11	17.8	77.86	232480000	22	55733000	105200000	56776000	0	8119300	6646200	91104000	147690000	68876000	0	32009000	29643000	1.25738	2.56263	2.679	Q96AC1;Q96AC1-3;Q96AC1-2;Q9BQL6-4;Q9BQL6-2;Q9BQL6	Q96AC1;Q96AC1-3;Q96AC1-2	Fermitin family homolog 2	FERMT2	2906
25.2289	24.9897	25.0671	21.8806	24.8361	24.9821	5	3	3	20.4	26.697	217530000	8	26583000	71137000	62943000	0	23133000	33737000	39324000	33316000	35153000	0	29951000	33141000	0.518261	1.19566	1.18049	Q96C19	Q96C19	EF-hand domain-containing protein D2	EFHD2	2923
22.6339	23.9524	24.4429	23.2987	22.9175	21.788	1	1	1	5.6	27.6	28225000	2	0	0	28225000	0	0	0	0	0	22806000	0	0	0	0.645809	1.00834	1.42963	Q96FF9	Q96FF9	Sororin	CDCA5	2960
25.6804	25.2115	25.3181	25.3029	22.7049	24.3964	5	5	5	9.1	69.774	125900000	12	6337900	68467000	19817000	11908000	0	19372000	53774000	38853000	41832000	41393000	0	22082000	0.752697	1.26863	1.63818	Q96M94	Q96M94	Kelch-like protein 15	KLHL15	3026
23.4776	25.6124	24.1041	22.7882	23.6426	23.2523	4	4	4	11.8	47.828	66982000	9	0	31067000	33234000	2681500	0	0	0	51298000	18033000	7243200	0	0	0.794993	1.17035	1.72119	Q96Q11-2;Q96Q11;Q96Q11-3	Q96Q11-2;Q96Q11	CCA tRNA nucleotidyltransferase 1, mitochondrial	TRNT1	3048
24.131	23.0533	24.462	22.2633	22.408	23.1557	3	3	3	5.3	63.461	34143000	6	6816400	9384500	17942000	0	0	0	18372000	0	23110000	0	0	0	1.17988	1.2731	2.50958	Q96QG7;Q96QG7-2	Q96QG7;Q96QG7-2	Myotubularin-related protein 9	MTMR9	3056
26.5918	26.0476	25.1255	21.6364	26.2882	26.8264	5	5	5	14.8	46.268	528620000	19	118430000	106540000	11124000	0	158570000	133950000	101140000	69362000	36605000	0	81950000	119000000	0.231505	1.00465	0.590168	Q9BT78;Q9BT78-2	Q9BT78;Q9BT78-2	COP9 signalosome complex subunit 4	COPS4	3186
22.9832	25.669	25.1527	22.7632	23.1146	22.7105	1	1	1	8.3	15.626	92630000	1	0	74052000	18578000	0	0	0	0	53350000	37300000	0	0	0	0.978809	1.73884	2.08857	Q9BUT1-3;Q9BUT1	Q9BUT1-3;Q9BUT1	3-hydroxybutyrate dehydrogenase type 2	BDH2	3209
25.8043	26.1301	27.1861	25.1413	25.0256	25.587	6	6	6	8.2	80.709	246270000	13	21702000	40721000	147310000	8485200	13225000	14832000	58595000	73440000	152700000	37007000	34154000	50402000	1.17048	1.12221	2.48932	Q9BVQ7;Q9BVQ7-2	Q9BVQ7;Q9BVQ7-2	Spermatogenesis-associated protein 5-like protein 1	SPATA5L1	3227
26.9408	26.6761	26.9475	25.9256	26.3832	23.7553	10	10	10	7.1	158.29	381870000	26	85723000	80133000	113380000	37360000	47536000	17733000	128820000	107230000	129420000	63736000	87528000	0	0.854904	1.50008	1.83957	Q9BY12;Q9BY12-2;Q9BY12-3	Q9BY12;Q9BY12-2;Q9BY12-3	S phase cyclin A-associated protein in the endoplasmic reticulum	SCAPER	3257
24.9056	24.9975	24.8463	23.0136	22.6552	25.0832	4	4	4	9.4	45.623	73719000	9	11113000	18729000	15377000	0	0	28500000	31429000	33497000	30164000	0	0	35547000	0.813629	1.33246	1.7579	Q9BY67-5;Q9BY67;Q9BY67-4;Q9BY67-3;Q9BY67-2	Q9BY67-5;Q9BY67;Q9BY67-4;Q9BY67-3;Q9BY67-2	Cell adhesion molecule 1	CADM1	3262
27.8771	28.3185	27.3712	25.3393	27.7828	26.8577	6	6	6	63	9.4647	1402200000	24	329720000	430010000	243230000	18526000	221570000	159130000	246520000	334740000	173600000	42452000	230920000	121610000	0.716273	1.19565	1.56697	Q9GZZ1-2;Q9GZZ1	Q9GZZ1-2;Q9GZZ1	N-alpha-acetyltransferase 50	NAA50	3318
24.3582	24.9184	23.4437	23.8041	23.0587	22.4149	3	3	3	7.7	42.906	88451000	7	31329000	37226000	0	4726800	2917500	12252000	21506000	31710000	0	14647000	8737000	0	0.910949	1.14757	1.95141	Q9H0C8	Q9H0C8	Integrin-linked kinase-associated serine/threonine phosphatase 2C	ILKAP	3332
22.2108	22.4936	25.7312	22.1238	22.3029	21.4713	2	2	2	2.3	134.32	38783000	2	0	0	38783000	0	0	0	0	0	55701000	0	0	0	0.582913	1.51255	1.30705	Q9H0H0	Q9H0H0	Integrator complex subunit 2	INTS2	3336
26.0221	25.7577	25.809	24.0256	24.4638	25.5546	2	2	2	17.7	17.082	286320000	2	65662000	86121000	78592000	0	0	55943000	68143000	56734000	58786000	0	0	49284000	1.20267	1.18159	2.55894	Q9H446-2;Q9H446	Q9H446-2;Q9H446	RWD domain-containing protein 1	RWDD1	3392
27.9338	26.8906	26.9596	27.2845	25.7588	23.2645	2	2	2	14.5	19.981	694590000	4	186730000	97422000	174990000	108650000	76835000	49970000	256400000	124420000	130510000	163480000	56777000	0	0.680563	1.8254	1.49732	Q9H5V9-2;Q9H5V9-3;Q9H5V9	Q9H5V9-2;Q9H5V9-3;Q9H5V9	UPF0428 protein CXorf56	CXorf56	3409
27.1633	27.4242	27.6176	24.5044	26.8248	27.0955	7	7	7	18.2	57.107	483890000	20	75361000	145540000	126950000	3090700	51571000	81368000	150300000	180100000	205940000	23799000	118870000	143400000	0.68871	1.26015	1.5132	Q9H6T3-3;Q9H6T3-2;Q9H6T3	Q9H6T3-3;Q9H6T3-2;Q9H6T3	RNA polymerase II-associated protein 3	RPAP3	3417
25.3261	25.6428	24.9646	24.9026	24.642	23.2522	2	2	2	6.1	49.248	232540000	5	39300000	76682000	41640000	27299000	47615000	0	42064000	52391000	32742000	31363000	26180000	0	0.888536	1.04561	1.90654	Q9H8K7	Q9H8K7	Uncharacterized protein C10orf88	C10orf88	3433
25.8694	26.0535	25.6857	23.1871	25.1551	25.5699	5	5	5	6.6	118.48	199560000	14	40986000	81274000	54113000	4211500	13433000	5540300	61302000	69645000	53973000	0	37362000	49808000	0.763526	1.2322	1.65939	Q9HBG6-7;Q9HBG6-10;Q9HBG6-8;Q9HBG6-4;Q9HBG6-3;Q9HBG6-6;Q9HBG6;Q9HBG6-5;Q9HBG6-11;Q9HBG6-9	Q9HBG6-7;Q9HBG6-10;Q9HBG6-8;Q9HBG6-4;Q9HBG6-3;Q9HBG6-6;Q9HBG6;Q9HBG6-5;Q9HBG6-11;Q9HBG6-9	Intraflagellar transport protein 122 homolog	IFT122	3469
26.9175	26.9127	26.922	23.3655	26.9067	26.5918	5	5	5	17.2	31.097	820380000	18	115070000	142170000	186420000	13279000	210170000	153290000	126760000	126340000	127150000	0	125810000	101140000	0.500426	1.29609	1.14539	Q9HBK9-2;Q9HBK9	Q9HBK9-2;Q9HBK9	Arsenite methyltransferase	AS3MT	3471
26.3519	26.4955	26.7021	26.6772	22.4711	26.9131	3	3	3	10.5	40.317	556880000	12	132870000	78627000	77118000	156510000	0	111760000	85646000	94613000	109180000	107310000	0	126370000	0.331088	1.16271	0.803798	Q9NQC3-2;Q9NQC3-5;Q9NQC3;Q9NQC3-3;Q9NQC3-4;Q9NQC3-6	Q9NQC3-2;Q9NQC3-5;Q9NQC3;Q9NQC3-3;Q9NQC3-4;Q9NQC3-6	Reticulon-4	RTN4	3506
26.0811	26.2788	26.3782	25.8095	26.3432	23.2117	5	5	5	5.7	107.04	237150000	5	59828000	58342000	77401000	24783000	16797000	0	70991000	81418000	87222000	58808000	85135000	0	0.506798	1.12457	1.15795	Q9NQC7-2;Q9NQC7	Q9NQC7-2;Q9NQC7	Ubiquitin carboxyl-terminal hydrolase CYLD	CYLD	3507
25.4377	25.7396	25.6268	25.8428	25.074	22.7071	2	2	2	5.4	46.51	151790000	4	16812000	55277000	28314000	28315000	23075000	0	45448000	56026000	51814000	60182000	35320000	0	0.486854	1.06007	1.11861	Q9NR12-2;Q9NR12;Q9NR12-3;Q9NR12-5;Q9NR12-6;Q9NR12-4	Q9NR12-2;Q9NR12;Q9NR12-3;Q9NR12-5;Q9NR12-6;Q9NR12-4	PDZ and LIM domain protein 7	PDLIM7	3517
20.8374	23.7133	22.9858	20.998	21.0918	20.8402	1	1	1	6.5	24.625	3664300	1	720730	0	0	640120	1070900	1232600	1873600	0	0	2094200	2235000	1877200	0.820874	1.53549	1.7722	Q9NUM3-3;Q9NUM3-2;Q9NUM3	Q9NUM3-3;Q9NUM3-2;Q9NUM3	Zinc transporter ZIP9	SLC39A9	3562
24.6734	22.6043	25.4989	23.5026	23.3757	21.8539	1	1	1	7.4	27.822	85441000	1	26757000	0	58684000	0	0	0	26757000	0	47418000	0	0	0	0.59658	1.34814	1.33371	Q9NVS9-3;Q9NVS9	Q9NVS9-3;Q9NVS9	Pyridoxine-5-phosphate oxidase	PNPO	3587
24.8334	23.6273	24.8411	22.9506	21.5697	24.9937	7	5	5	4.2	174.73	44594000	6	7427800	0	11675000	0	0	25490000	29894000	0	30055000	0	0	33409000	0.51619	1.26258	1.17642	Q9NYU1	Q9NYU1	UDP-glucose:glycoprotein glucosyltransferase 2	UGGT2	3642
26.3127	27.19	27.2725	24.7655	26.7627	26.1065	7	7	7	24.5	46.306	638380000	31	112650000	185660000	175170000	8343900	96778000	59777000	83353000	153110000	162120000	28520000	113860000	72248000	0.722272	1.04687	1.57868	Q9NZ32	Q9NZ32	Actin-related protein 10	ACTR10	3645
24.4463	24.5397	24.6199	24.5441	21.5202	23.4823	5	5	5	1.3	521.12	69568000	7	3983800	33620000	24313000	7651800	0	0	22860000	24389000	25782000	24463000	0	0	0.69488	1.35312	1.52523	Q9NZJ4;Q9NZJ4-2	Q9NZJ4;Q9NZJ4-2	Sacsin	SACS	3655
25.209	26.0665	24.7402	24.4281	24.2394	23.1764	3	3	3	13.9	20.306	208160000	2	57484000	91908000	29919000	13286000	15563000	0	38785000	70277000	28024000	22573000	19806000	0	1.18837	1.39059	2.52792	Q9NZJ9;Q9NZJ9-2;Q9NZJ9-3;Q96G61;Q8NFP7	Q9NZJ9;Q9NZJ9-2;Q9NZJ9-3;Q96G61;Q8NFP7	Diphosphoinositol polyphosphate phosphohydrolase 2;Diphosphoinositol polyphosphate phosphohydrolase 3-beta;Diphosphoinositol polyphosphate phosphohydrolase 3-alpha	NUDT4;NUDT11;NUDT10	3656
25.5676	26.0836	25.5177	25.0388	24.9768	23.8017	5	5	5	4.3	132.31	173940000	14	37269000	81234000	21605000	14622000	14222000	4991300	49729000	71112000	48038000	34470000	33020000	14623000	1.19023	1.11715	2.53195	Q9P2L0-2;Q9P2L0	Q9P2L0-2;Q9P2L0	WD repeat-containing protein 35	WDR35	3696
27.6046	27.5462	27.1571	27.0797	25.6806	25.115	5	5	5	25.7	22.999	1025700000	25	197320000	360120000	289960000	96214000	32105000	50005000	204090000	195990000	149660000	141840000	53782000	36338000	1.15692	1.47755	2.46022	Q9P2X3-2;Q9P2X3	Q9P2X3-2;Q9P2X3	Protein IMPACT	IMPACT	3705
24.6114	24.7505	25.5697	22.0209	24.4581	24.5089	4	4	4	5.2	91.08	93242000	4	6008200	29164000	36609000	0	5990300	15471000	25631000	28225000	49801000	0	23047000	23874000	0.684249	1.31453	1.50451	Q9UDY8-2;Q9UDY8	Q9UDY8-2;Q9UDY8	Mucosa-associated lymphoid tissue lymphoma translocation protein 1	MALT1	3739
24.6259	24.0561	24.0914	22.3694	22.4924	23.8393	2	2	2	9	25.425	67072000	1	24784000	0	24671000	0	0	17616000	25891000	0	17874000	0	0	15009000	1.25991	1.35743	2.68461	Q9UK41;Q9UK41-2	Q9UK41;Q9UK41-2	Vacuolar protein sorting-associated protein 28 homolog	VPS28	3814
24.1459	24.8442	23.6369	21.3528	24.0355	23.5382	1	1	1	13	15.805	114490000	1	23364000	37997000	14277000	0	26245000	12612000	18563000	30120000	13044000	0	17195000	12182000	0.619261	1.23349	1.37792	Q9Y3C7	Q9Y3C7	Mediator of RNA polymerase II transcription subunit 31	MED31	3974
25.7473	22.7496	23.8894	21.0479	25.0875	22.1929	1	1	1	9.5	14.47	103000000	4	56327000	0	0	0	46677000	0	56327000	0	0	0	35653000	0	0.382833	1.35267	0.910296	Q9Y3M2	Q9Y3M2	Protein chibby homolog 1	CBY1	3983
29.5593	29.3912	29.0162	27.4944	28.5593	28.61	15	15	15	35	56.578	3400500000	67	736370000	1013100000	644160000	116630000	510010000	380260000	791130000	704110000	542930000	189080000	395550000	409710000	1.2979	1.10101	2.7694	Q9Y6G9	Q9Y6G9	Cytoplasmic dynein 1 light intermediate chain 1	DYNC1LI1	4069
26.6958	27.0096	27.0291	27.044	26.9209	27.3798	13	13	13	26.7	64.177	571640000	64	47063000	113630000	121630000	21206000	125740000	142380000	108700000	135110000	136950000	138370000	127060000	174640000	0.51061	-0.20343	-1.16545	A0AVF1;A0AVF1-2;A0AVF1-3	A0AVF1;A0AVF1-2;A0AVF1-3	Intraflagellar transport protein 56	TTC26	0
32.9743	33.0551	32.6854	33.9103	33.5088	33.0429	42	42	42	48	117.97	34547000000	665	4072600000	7376300000	4799500000	5815600000	7565000000	4918400000	8438400000	8924500000	6907100000	16144000000	12222000000	8849200000	0.994589	-0.582354	-2.12077	A0AVT1;A0AVT1-2;A0AVT1-3;A0AVT1-4	A0AVT1;A0AVT1-2	Ubiquitin-like modifier-activating enzyme 6	UBA6	1
27.299	25.3986	26.7939	27.247	27.4162	27.1183	9	9	9	11.4	98.9	380550000	18	81838000	11370000	44250000	69317000	69723000	104050000	165130000	44232000	116350000	159280000	179100000	145690000	0.593619	-0.763332	-1.32794	A0FGR8-2;A0FGR8;A0FGR8-6;A0FGR8-4;A0FGR8-5	A0FGR8-2;A0FGR8;A0FGR8-6;A0FGR8-4	Extended synaptotagmin-2	ESYT2	2
24.3038	24.2557	25.0059	25.2027	24.7714	24.2942	2	2	2	4.2	52.635	90656000	4	6864400	25318000	17002000	8651700	25436000	7384100	20709000	20031000	33693000	38617000	28638000	20573000	0.261466	-0.234325	-0.655919	A0MZ66-2;A0MZ66-8;A0MZ66-4;A0MZ66-5;A0MZ66-6;A0MZ66;A0MZ66-3	A0MZ66-2;A0MZ66-8;A0MZ66-4;A0MZ66-5;A0MZ66-6;A0MZ66;A0MZ66-3	Shootin-1	KIAA1598	3
28.2768	27.9807	28.1158	28.2728	28.1706	28.2185	11	3	0	13.8	95.047	1566700000	55	264680000	319890000	301950000	185460000	227800000	266950000	325210000	264870000	290870000	324310000	302140000	312320000	0.458608	-0.0961959	-1.06262	A2A3N6	A2A3N6	Putative PIP5K1A and PSMD4-like protein	PIPSL	4
26.2957	26.2717	26.4394	26.4706	26.3133	26.0886	9	9	9	4.3	254.81	556120000	29	101730000	122700000	64457000	66778000	121650000	78806000	82374000	81016000	91004000	92993000	83384000	71359000	0.134646	0.0447788	0.365246	A2RRP1-2;A2RRP1	A2RRP1-2;A2RRP1	Neuroblastoma-amplified sequence	NBAS	5
25.7793	26.9095	26.3902	27.2084	26.6091	26.3114	3	3	3	8.6	42.85	738320000	10	52923000	200250000	100900000	78734000	161120000	144390000	57590000	126060000	87952000	155080000	102360000	83276000	0.345412	-0.34995	-0.833528	A4D1S0;A4D1S0-2	A4D1S0;A4D1S0-2	Killer cell lectin-like receptor subfamily G member 2	KLRG2	9
30.4507	30.5196	30.5438	30.5028	30.6999	30.6712	58	58	58	30	266.38	5796000000	285	1041900000	1094300000	1041200000	790650000	1052900000	775110000	1467500000	1539300000	1565300000	1521400000	1744200000	1709800000	0.822706	-0.119906	-1.77582	A5YKK6-2;A5YKK6;A5YKK6-3;A5YKK6-4	A5YKK6-2;A5YKK6;A5YKK6-3;A5YKK6-4	CCR4-NOT transcription complex subunit 1	CNOT1	13
23.9088	23.9587	23.7983	23.0087	23.7741	23.8668	1	1	1	4.8	33.62	95500000	6	15750000	23740000	18054000	0	18782000	19174000	15750000	16304000	14588000	0	14346000	15298000	0.542051	0.338715	1.22717	A6NDU8	A6NDU8	UPF0600 protein C5orf51	C5orf51	14
22.8635	23.3429	23.9592	22.0927	23.2257	23.014	2	2	2	6.4	40.078	36199000	2	6707100	14985000	0	0	14506000	0	7631500	10639000	0	0	9808900	0	0.57845	0.611053	1.29834	A6NED2	A6NED2	RCC1 domain-containing protein 1	RCCD1	15
23.0103	24.005	23.9742	23.4427	24.2519	22.8333	1	1	1	3.2	33.872	71066000	2	0	24514000	20396000	0	26156000	0	0	16836000	16480000	0	19978000	0	0.1057	0.153872	0.293173	A6NFN3;A6NFN3-2;O43251-3;O43251-9;Q9NWB1-3;O43251-4;O43251-5;O43251-10;O43251-2;O43251;Q9NWB1-4;Q9NWB1-5;Q9NWB1;O43251-7;Q9NWB1-2;O43251-6;O43251-8	A6NFN3;A6NFN3-2;O43251-3;O43251-9;Q9NWB1-3;O43251-4;O43251-5;O43251-10;O43251-2;O43251;Q9NWB1-4;Q9NWB1-5;Q9NWB1;O43251-7;Q9NWB1-2;O43251-6;O43251-8	RNA binding protein fox-1 homolog 3;RNA binding protein fox-1 homolog 2;RNA binding protein fox-1 homolog 1	RBFOX3;RBFOX2;RBFOX1	16
26.7791	27.0535	26.7609	26.6377	27.4152	26.5906	15	15	15	8.4	215.74	476690000	37	83683000	144190000	52721000	47360000	115260000	33483000	115160000	139290000	113720000	104410000	178980000	101060000	0.0195822	-0.0166849	-0.0588267	A6NHR9-2;A6NHR9;A6NHR9-3	A6NHR9-2;A6NHR9;A6NHR9-3	Structural maintenance of chromosomes flexible hinge domain-containing protein 1	SMCHD1	18
25.14	25.1623	24.8144	24.9958	25.1006	24.956	1	1	1	4.1	24.112	244720000	4	37041000	55225000	36580000	27813000	47189000	40868000	36974000	37550000	29504000	33458000	35978000	32547000	0.0617336	0.0214151	0.177837	Q13432-2;Q13432;A6NIH7	Q13432-2;Q13432;A6NIH7	Protein unc-119 homolog A;Protein unc-119 homolog B	UNC119;UNC119B	19
23.6345	22.6762	23.1064	25.3018	23.4494	22.9511	2	2	2	9.9	25.423	35037000	6	0	0	0	35037000	0	0	0	0	0	41362000	0	0	0.423828	-0.761695	-0.993148	A9UHW6;A9UHW6-2;A9UHW6-3	A9UHW6;A9UHW6-2;A9UHW6-3	MIF4G domain-containing protein	MIF4GD	25
24.5533	24.5171	24.0185	24.9674	24.2181	24.2918	10	1	1	23.4	49.129	144310000	13	19607000	35697000	16750000	22131000	25788000	24338000	24619000	24010000	16994000	32805000	19515000	20538000	0.165722	-0.129454	-0.439838	O00148;O00148-2;O00148-3	O00148;O00148-2;O00148-3	ATP-dependent RNA helicase DDX39A	DDX39A	104
[truncated: 2,366 more rows]

## Sheet: GlyGly sites
UP-UBIQUITINATED
[truncated: 865 more rows]
